# Supplementary material for: Archaeological Support for the Three-Stage Expansion of Modern Humans across Northeastern Eurasia and into the Americas
Source: PLoS One. 2010 Aug 30;5(8):e12472. doi: 10.1371/journal.pone.0012472 (PMC2930006; doi:10.1371/journal.pone.0012472)
Supplement: Dataset S1 — 3 worksheets containing the data set for this project. The first worksheet contains all individual radiocarbon dates included in the analysis. The second worksheet contains estimated dates for individual occupations at each site. The third worksheet contains the earliest dated occupation at each site. This is our primary database. (0.36 MB XLS) [file pone.0012472.s001.xls]

## Sheet: Individual dates and references
Site name	Lat. N	Long. E	Distance	Sample position	14C date	+/-2SE	Cal	+/-2SE	Material	Lab code	Method	Reference
Afontova Gora 2	56	92.85	759.496	D2	13970	80	17110	60	Charcoal	AA-68663	AMS	Graf, K.E. 2009. "The Good, the Bad, and the Ugly": evaluating the radiocarbon chronology of the middle and late Upper Paleolithic in the Enisei River valley, south-central Siberia. Journal of Archaeological Science 36: 694-707.
Afontova Gora 2	56	92.85	759.496	D2	13870	80	17040	50	Charcoal	AA-68664	AMS	Graf, K.E. 2009. "The Good, the Bad, and the Ugly": evaluating the radiocarbon chronology of the middle and late Upper Paleolithic in the Enisei River valley, south-central Siberia. Journal of Archaeological Science 36: 694-707.
Alexeevsk 1	57.83	108.37	1666.83		22415	480	26930	710	Charcoal	LE-3931	Conv	Vasil'ev, S.A., Y.V. Kuzmin, L.A. Orlova, V.N. Dementiev. 2002. Radiocarbon-based chronology of the Paleolithic in Siberia and its relevance to the peopling of the New World. Radiocarbon 44(2): 503-530.
Anyi 2	51.39	84.66	97.958	Layer 12	27930	1590	32440	1400	Charcoal	IGAN-1425	Conv	Vasil'ev, S.A., Y.V. Kuzmin, L.A. Orlova, V.N. Dementiev. 2002. Radiocarbon-based chronology of the Paleolithic in Siberia and its relevance to the peopling of the New World. Radiocarbon 44(2): 503-530.
Anyi 2	51.39	84.66	97.958	Layer 9	27125	580	31790	490	Charcoal	SOAN-2868	Conv	Vasil'ev, S.A., Y.V. Kuzmin, L.A. Orlova, V.N. Dementiev. 2002. Radiocarbon-based chronology of the Paleolithic in Siberia and its relevance to the peopling of the New World. Radiocarbon 44(2): 503-530.
Anyi 2	51.39	84.66	97.958	Layer 12	26810	290	31600	220	Charcoal	SOAN-3005	Conv	Vasil'ev, S.A., Y.V. Kuzmin, L.A. Orlova, V.N. Dementiev. 2002. Radiocarbon-based chronology of the Paleolithic in Siberia and its relevance to the peopling of the New World. Radiocarbon 44(2): 503-530.
Anyi 2	51.39	84.66	97.958	Layer 8	24205	420	29040	500	Charcoal	SOAN-3006	Conv	Vasil'ev, S.A., Y.V. Kuzmin, L.A. Orlova, V.N. Dementiev. 2002. Radiocarbon-based chronology of the Paleolithic in Siberia and its relevance to the peopling of the New World. Radiocarbon 44(2): 503-530.
Anyi 2	51.39	84.66	97.958	Layer 6	23431	1550	27860	1810	Charcoal	IGAN-1430	Conv	Vasil'ev, S.A., Y.V. Kuzmin, L.A. Orlova, V.N. Dementiev. 2002. Radiocarbon-based chronology of the Paleolithic in Siberia and its relevance to the peopling of the New World. Radiocarbon 44(2): 503-530.
Anyi 2	51.39	84.66	97.958	Layer 8	22610	140	27360	310	Charcoal	SOAN-2862	Conv	Vasil'ev, S.A., Y.V. Kuzmin, L.A. Orlova, V.N. Dementiev. 2002. Radiocarbon-based chronology of the Paleolithic in Siberia and its relevance to the peopling of the New World. Radiocarbon 44(2): 503-530.
Anyi 2	51.39	84.66	97.958	Layer 4	21502	580	25830	790	Charcoal	IGAN-1431	Conv	Vasil'ev, S.A., Y.V. Kuzmin, L.A. Orlova, V.N. Dementiev. 2002. Radiocarbon-based chronology of the Paleolithic in Siberia and its relevance to the peopling of the New World. Radiocarbon 44(2): 503-530.
Anyi 2	51.39	84.66	97.958	Layer 3	21280	440	25470	550	Charcoal	SOAN-3007	Conv	Vasil'ev, S.A., Y.V. Kuzmin, L.A. Orlova, V.N. Dementiev. 2002. Radiocarbon-based chronology of the Paleolithic in Siberia and its relevance to the peopling of the New World. Radiocarbon 44(2): 503-530.
Anyi 2	51.39	84.66	97.958	Layer 8	20350	290	24260	340	Charcoal	SOAN-2863	Conv	Vasil'ev, S.A., Y.V. Kuzmin, L.A. Orlova, V.N. Dementiev. 2002. Radiocarbon-based chronology of the Paleolithic in Siberia and its relevance to the peopling of the New World. Radiocarbon 44(2): 503-530.
Arta 2	51.25	112.4	1868.59	Layer 3	23200	2000	27540	2250	Charcoal	LE-2966	Conv	Vasil'ev, S.A., Y.V. Kuzmin, L.A. Orlova, V.N. Dementiev. 2002. Radiocarbon-based chronology of the Paleolithic in Siberia and its relevance to the peopling of the New World. Radiocarbon 44(2): 503-530.
Avdeikha	57.83	114.09	1994.35	depth 0.8 to 1.2m	15200	300	18310	300	Charcoal	IM-236	Conv	Vasil'ev, S.A., Y.V. Kuzmin, L.A. Orlova, V.N. Dementiev. 2002. Radiocarbon-based chronology of the Paleolithic in Siberia and its relevance to the peopling of the New World. Radiocarbon 44(2): 503-530.
Avdeikha	57.83	114.09	1994.35	depth 0.8 to 1.2m	12900	300	15670	620	Charcoal	GIN-1022	Conv	Vasil'ev, S.A., Y.V. Kuzmin, L.A. Orlova, V.N. Dementiev. 2002. Radiocarbon-based chronology of the Paleolithic in Siberia and its relevance to the peopling of the New World. Radiocarbon 44(2): 503-530.
Balyshevo 3	57.48	107.77	1620.73	Layer 2	25100	940	29900	1040	Bone	LE-3950	Conv	Vasil'ev, S.A., Y.V. Kuzmin, L.A. Orlova, V.N. Dementiev. 2002. Radiocarbon-based chronology of the Paleolithic in Siberia and its relevance to the peopling of the New World. Radiocarbon 44(2): 503-530.
Bedwell	68.35	211.17	6038.43		10490	70	12430	170	Charcoal	CAMS-11032	AMS	Bever, M.R. 2006. Too little, too late? The radiocarbon chronology of Alaska and the peopling of the New World. American Antiquity 71(4): 595-620
Berelekh	70.43	143.95	3647.7	Strat 3	10600	90	12560	130	Wood	LE-998	Conv	Kuzmin Y.V., K.B. Tankersley. 1996. The Colonization of eastern Siberia: an evaluation of the Paleolithic age radiocarbon dates. Journal of Archaeological Science 23: 577-585.
Berelekh	70.43	143.95	3647.7	Strat 3	13420	200	16350	430	Wood	IM-152	Conv	Vasil'ev, S.A., Y.V. Kuzmin, L.A. Orlova, V.N. Dementiev. 2002. Radiocarbon-based chronology of the Paleolithic in Siberia and its relevance to the peopling of the New World. Radiocarbon 44(2): 503-530.
Berelekh	70.43	143.95	3647.7	Strat 3	12930	80	15510	90	Wood	GIN-1021	Conv	Vasil'ev, S.A., Y.V. Kuzmin, L.A. Orlova, V.N. Dementiev. 2002. Radiocarbon-based chronology of the Paleolithic in Siberia and its relevance to the peopling of the New World. Radiocarbon 44(2): 503-530.
Berezovyi Ruchei I	55.85	89.57	629.117		15310	560	18510	570	Bone	LE-4895	Conv	Vasil'ev, S.A., Y.V. Kuzmin, L.A. Orlova, V.N. Dementiev. 2002. Radiocarbon-based chronology of the Paleolithic in Siberia and its relevance to the peopling of the New World. Radiocarbon 44(2): 503-530.
Biruisa 1	55.87	92.2	721.894	Layer 4	14700	270	17960	390	Bone	LE-4962	Conv	Vasil'ev, S.A., Y.V. Kuzmin, L.A. Orlova, V.N. Dementiev. 2002. Radiocarbon-based chronology of the Paleolithic in Siberia and its relevance to the peopling of the New World. Radiocarbon 44(2): 503-530.
Biruisa 1	55.87	92.2	721.894	Layer 4	14680	400	17890	490	Bone	LE-4910	Conv	Vasil'ev, S.A., Y.V. Kuzmin, L.A. Orlova, V.N. Dementiev. 2002. Radiocarbon-based chronology of the Paleolithic in Siberia and its relevance to the peopling of the New World. Radiocarbon 44(2): 503-530.
Biruisa 1	55.87	92.2	721.894	Layer 3a	14480	400	17670	440	Bone	LE-3777	Conv	Vasil'ev, S.A., Y.V. Kuzmin, L.A. Orlova, V.N. Dementiev. 2002. Radiocarbon-based chronology of the Paleolithic in Siberia and its relevance to the peopling of the New World. Radiocarbon 44(2): 503-530.
Biruisa 1	55.87	92.2	721.894	Layer 4	14200	70	17380	140	Bone	GIN-8077	Conv	Vasil'ev, S.A., Y.V. Kuzmin, L.A. Orlova, V.N. Dementiev. 2002. Radiocarbon-based chronology of the Paleolithic in Siberia and its relevance to the peopling of the New World. Radiocarbon 44(2): 503-530.
Biruisa 1	55.87	92.2	721.894	Layer 4	13840	90	17020	60	Bone	GIN-8075	Conv	Vasil'ev, S.A., Y.V. Kuzmin, L.A. Orlova, V.N. Dementiev. 2002. Radiocarbon-based chronology of the Paleolithic in Siberia and its relevance to the peopling of the New World. Radiocarbon 44(2): 503-530.
Bolshaya Slizneva	55.95	92.53	742.067	Layer 8	13540	500	16370	710	Charcoal	SOAN-3315	Conv	Vasil'ev, S.A., Y.V. Kuzmin, L.A. Orlova, V.N. Dementiev. 2002. Radiocarbon-based chronology of the Paleolithic in Siberia and its relevance to the peopling of the New World. Radiocarbon 44(2): 503-530.
Bolshaya Slizneva	55.95	92.53	742.067	Layer 7	12930	60	15500	70	Bone	SOAN-3009	Conv	Vasil'ev, S.A., Y.V. Kuzmin, L.A. Orlova, V.N. Dementiev. 2002. Radiocarbon-based chronology of the Paleolithic in Siberia and its relevance to the peopling of the New World. Radiocarbon 44(2): 503-530.
Bolshoi Yakor 1	57.83	114	1989.12	Layer 5	17840	290	21470	420	Charcoal	GIN-7711	Conv	Vasil'ev, S.A., Y.V. Kuzmin, L.A. Orlova, V.N. Dementiev. 2002. Radiocarbon-based chronology of the Paleolithic in Siberia and its relevance to the peopling of the New World. Radiocarbon 44(2): 503-530.
Bolshoi Yakor 1	57.83	114	1989.12	Layer 6	15900	270	19120	300	Charcoal	GIN-7712	Conv	Vasil'ev, S.A., Y.V. Kuzmin, L.A. Orlova, V.N. Dementiev. 2002. Radiocarbon-based chronology of the Paleolithic in Siberia and its relevance to the peopling of the New World. Radiocarbon 44(2): 503-530.
Bolshoi Yakor 1	57.83	114	1989.12	Layer 5	12700	90	15210	150	Charcoal	GIN-8473	Conv	Vasil'ev, S.A., Y.V. Kuzmin, L.A. Orlova, V.N. Dementiev. 2002. Radiocarbon-based chronology of the Paleolithic in Siberia and its relevance to the peopling of the New World. Radiocarbon 44(2): 503-530.
Bolshoi Yakor 1	57.83	114	1989.12	Layer 5	12700	140	15180	210	Charcoal	GIN-8470	Conv	Vasil'ev, S.A., Y.V. Kuzmin, L.A. Orlova, V.N. Dementiev. 2002. Radiocarbon-based chronology of the Paleolithic in Siberia and its relevance to the peopling of the New World. Radiocarbon 44(2): 503-530.
Bolshoi Yakor 1	57.83	114	1989.12	Layer 9	12700	400	15240	810	Charcoal	GIN-8470	Conv	Vasil'ev, S.A., Y.V. Kuzmin, L.A. Orlova, V.N. Dementiev. 2002. Radiocarbon-based chronology of the Paleolithic in Siberia and its relevance to the peopling of the New World. Radiocarbon 44(2): 503-530.
Bolshoi Yakor 1	57.83	114	1989.12	Layer 8	12630	230	15000	400	Charcoal	GIN-6468	Conv	Vasil'ev, S.A., Y.V. Kuzmin, L.A. Orlova, V.N. Dementiev. 2002. Radiocarbon-based chronology of the Paleolithic in Siberia and its relevance to the peopling of the New World. Radiocarbon 44(2): 503-530.
Bolshoi Yakor 1	57.83	114	1989.12	Layer 5	12530	90	14960	170	Charcoal	GIN-7713	Conv	Vasil'ev, S.A., Y.V. Kuzmin, L.A. Orlova, V.N. Dementiev. 2002. Radiocarbon-based chronology of the Paleolithic in Siberia and its relevance to the peopling of the New World. Radiocarbon 44(2): 503-530.
Bolshoi Yakor 1	57.83	114	1989.12	Layer 6	12400	150	14620	350	Charcoal	LE-4172	Conv	Vasil'ev, S.A., Y.V. Kuzmin, L.A. Orlova, V.N. Dementiev. 2002. Radiocarbon-based chronology of the Paleolithic in Siberia and its relevance to the peopling of the New World. Radiocarbon 44(2): 503-530.
Bolshoi Yakor 1	57.83	114	1989.12	Layer 6	12380	200	14590	400	Bone	GIN-6425	Conv	Vasil'ev, S.A., Y.V. Kuzmin, L.A. Orlova, V.N. Dementiev. 2002. Radiocarbon-based chronology of the Paleolithic in Siberia and its relevance to the peopling of the New World. Radiocarbon 44(2): 503-530.
Bolshoi Yakor 1	57.83	114	1989.12	Layer 7	12380	250	14600	460	Bone	GIN-6467	Conv	Vasil'ev, S.A., Y.V. Kuzmin, L.A. Orlova, V.N. Dementiev. 2002. Radiocarbon-based chronology of the Paleolithic in Siberia and its relevance to the peopling of the New World. Radiocarbon 44(2): 503-530.
Bolshoi Yakor 1	57.83	114	1989.12	Layer 7	12330	250	14540	450	Charcoal	GIN-6466	Conv	Vasil'ev, S.A., Y.V. Kuzmin, L.A. Orlova, V.N. Dementiev. 2002. Radiocarbon-based chronology of the Paleolithic in Siberia and its relevance to the peopling of the New World. Radiocarbon 44(2): 503-530.
Bolshoi Yakor 1	57.83	114	1989.12	Layer 5	12200	80	14300	230	Charcoal	GIN-8471	Conv	Vasil'ev, S.A., Y.V. Kuzmin, L.A. Orlova, V.N. Dementiev. 2002. Radiocarbon-based chronology of the Paleolithic in Siberia and its relevance to the peopling of the New World. Radiocarbon 44(2): 503-530.
Bolshoi Yakor 1	57.83	114	1989.12	Layer 3v	12080	220	14210	380	Charcoal	GIN-6460A	Conv	Vasil'ev, S.A., Y.V. Kuzmin, L.A. Orlova, V.N. Dementiev. 2002. Radiocarbon-based chronology of the Paleolithic in Siberia and its relevance to the peopling of the New World. Radiocarbon 44(2): 503-530.
Bolshoi Yakor 1	57.83	114	1989.12	Layer 5	12050	120	14090	260	Charcoal	GIN-8472	Conv	Vasil'ev, S.A., Y.V. Kuzmin, L.A. Orlova, V.N. Dementiev. 2002. Radiocarbon-based chronology of the Paleolithic in Siberia and its relevance to the peopling of the New World. Radiocarbon 44(2): 503-530.
Bolshoi Yakor 1	57.83	114	1989.12	Layer 3v	12000	250	14120	420	Charcoal	GIN-6460	Conv	Vasil'ev, S.A., Y.V. Kuzmin, L.A. Orlova, V.N. Dementiev. 2002. Radiocarbon-based chronology of the Paleolithic in Siberia and its relevance to the peopling of the New World. Radiocarbon 44(2): 503-530.
Broken Mammoth	64.267	213.88	6472.13	Stratum 4c	11770	220	13710	260	Charcoal	WSU-4364	Conv	Bever, M.R. 2006. Too little, too late? The radiocarbon chronology of Alaska and the peopling of the New World. American Antiquity 71(4): 595-620
Broken Mammoth	64.267	213.88	6472.13	Stratum 4c	11770	210	13700	250	Charcoal	WSU-4351	Conv	Bever, M.R. 2006. Too little, too late? The radiocarbon chronology of Alaska and the peopling of the New World. American Antiquity 71(4): 595-620
Broken Mammoth	64.267	213.88	6472.13	Stratum 4b	11540	140	13430	140	Ivory	AA-17601	Conv	Bever, M.R. 2006. Too little, too late? The radiocarbon chronology of Alaska and the peopling of the New World. American Antiquity 71(4): 595-620
Broken Mammoth	64.267	213.88	6472.13	Stratum 4b	11510	120	13410	120	Charcoal	WSU-4262	Conv	Bever, M.R. 2006. Too little, too late? The radiocarbon chronology of Alaska and the peopling of the New World. American Antiquity 71(4): 595-620
Broken Mammoth	64.267	213.88	6472.13	Stratum 4b	11500	80	13410	100	Bone	CAMS-8261	AMS	Bever, M.R. 2006. Too little, too late? The radiocarbon chronology of Alaska and the peopling of the New World. American Antiquity 71(4): 595-620
Broken Mammoth	64.267	213.88	6472.13	Stratum 4b	11420	70	13320	80	Charcoal	CAMS-5358	AMS	Bever, M.R. 2006. Too little, too late? The radiocarbon chronology of Alaska and the peopling of the New World. American Antiquity 71(4): 595-620
Broken Mammoth	64.267	213.88	6472.13	Stratum 4b	11280	190	13180	200	Charcoal	WSU-4265	Conv	Bever, M.R. 2006. Too little, too late? The radiocarbon chronology of Alaska and the peopling of the New World. American Antiquity 71(4): 595-620
Broken Mammoth	64.267	213.88	6472.13	Stratum 4a	11040	260	12990	220	Unknown	UGA-6257D	Conv	Bever, M.R. 2006. Too little, too late? The radiocarbon chronology of Alaska and the peopling of the New World. American Antiquity 71(4): 595-620
Broken Mammoth	64.267	213.88	6472.13	Stratum 3	10790	230	12670	280	Charcoal	WSU-4019	Conv	Bever, M.R. 2006. Too little, too late? The radiocarbon chronology of Alaska and the peopling of the New World. American Antiquity 71(4): 595-620
Broken Mammoth	64.267	213.88	6472.13	Stratum 3	10290	70	12130	190	Charcoal	CAMS-5357	AMS	Bever, M.R. 2006. Too little, too late? The radiocarbon chronology of Alaska and the peopling of the New World. American Antiquity 71(4): 595-620
Broken Mammoth	64.267	213.88	6472.13	Stratum 3	10270	110	12080	270	Charcoal	WSU-4263	Conv	Bever, M.R. 2006. Too little, too late? The radiocarbon chronology of Alaska and the peopling of the New World. American Antiquity 71(4): 595-620
Broken Mammoth	64.267	213.88	6472.13	Stratum 3	9690	960	11140	1260	Charcoal	UGA-6256D	Conv	Bever, M.R. 2006. Too little, too late? The radiocarbon chronology of Alaska and the peopling of the New World. American Antiquity 71(4): 595-620
Buret’	53	103.5	1253.62		21190	100	25210	210	Bone	SOAN-1680	Conv	Vasil'ev, S.A., Y.V. Kuzmin, L.A. Orlova, V.N. Dementiev. 2002. Radiocarbon-based chronology of the Paleolithic in Siberia and its relevance to the peopling of the New World. Radiocarbon 44(2): 503-530.
Carlo Creek	63.56	211.17	6456.35	Component 1	10040	435	11650	670	Charcoal	GX-5131	Conv	Bowers, P.M. and Reuther, J.D. 2008. AMS Re-dating of the Carlo Creek Site, Nenana Valley, Central Alaska. Current Research in the Pleistocene 25: 58-60.
Carlo Creek	63.56	211.17	6456.35	Component 1	10035	50	11550	140	Humates	AA-75052	AMS	Bowers, P.M. and Reuther, J.D. 2008. AMS Re-dating of the Carlo Creek Site, Nenana Valley, Central Alaska. Current Research in the Pleistocene 25: 58-60.
Chernoozierye 2	55.5	73.43	967.046	Layers 3 to 2	14500	50	17750	40	Charcoal	GIN-122	Conv	Vasil'ev, S.A., Y.V. Kuzmin, L.A. Orlova, V.N. Dementiev. 2002. Radiocarbon-based chronology of the Paleolithic in Siberia and its relevance to the peopling of the New World. Radiocarbon 44(2): 503-530.
Daxingtun	47.033	123.883	2799.6		11470	150	13370	150	bone	PV0369		Barton, L.W., P.J. Brantingham and D.X. Ji. 2007. Late Pleistocene Climate Change and Paleolithic Cultural Evolution in Northern China: Implications from the Last Glacial Maximum. In Late Quaternary Climate Change and Human Adaptation in Arid China. edited by David B. Madsen, Chen Fahu and Gao Xing, pp. 105-128. Developments in Quaternary Science. Amsterdam: Elsevier.
Daxingtun	47.033	123.883	2799.6		9460	80	10800	190	Bone	PV0368		Barton, L.W., P.J. Brantingham and D.X. Ji. 2007. Late Pleistocene Climate Change and Paleolithic Cultural Evolution in Northern China: Implications from the Last Glacial Maximum. In Late Quaternary Climate Change and Human Adaptation in Arid China. edited by David B. Madsen, Chen Fahu and Gao Xing, pp. 105-128. Developments in Quaternary Science. Amsterdam: Elsevier.
Denisova Cave	51.38	84.67	4530.4		29200	360	33610	390		AA-35321		Kuzmin, Y.V. and S.G. Keates. 2006. Dates are not just data: Paleolithic settlement patterns in Siberia edrived from radiocarbon records. American Antiquity 70(4): 773-789.
Derbina 5	55.32	92.5	689.647		32430	1540	37320	2000	Charcoal	SOAN-4201	Conv	Vasil'ev, S.A., Y.V. Kuzmin, L.A. Orlova, V.N. Dementiev. 2002. Radiocarbon-based chronology of the Paleolithic in Siberia and its relevance to the peopling of the New World. Radiocarbon 44(2): 503-530.
Derbina 5	55.32	92.5	689.647		29230	940	33500	800	Charcoal	SOAN-4200	Conv	Vasil'ev, S.A., Y.V. Kuzmin, L.A. Orlova, V.N. Dementiev. 2002. Radiocarbon-based chronology of the Paleolithic in Siberia and its relevance to the peopling of the New World. Radiocarbon 44(2): 503-530.
Divnyi 1	55.03	91	601.698		13220	150	16140	380	Bone	LE-4806	Conv	Vasil'ev, S.A., Y.V. Kuzmin, L.A. Orlova, V.N. Dementiev. 2002. Radiocarbon-based chronology of the Paleolithic in Siberia and its relevance to the peopling of the New World. Radiocarbon 44(2): 503-530.
Dmitrievka	52.45	86.92	213.781	Strata 4 to 3	14750	250	18040	350	Charcoal	SOAN-4233	Conv	Vasil'ev, S.A., Y.V. Kuzmin, L.A. Orlova, V.N. Dementiev. 2002. Radiocarbon-based chronology of the Paleolithic in Siberia and its relevance to the peopling of the New World. Radiocarbon 44(2): 503-530.
Dry Creek	63.883	210.97	6421.85	Stratum 1	11120	85	13020	110	Charcoal	SI-2880	Conv	Bever, M.R. 2006. Too little, too late? The radiocarbon chronology of Alaska and the peopling of the New World. American Antiquity 71(4): 595-620
Dry Creek	63.883	210.97	6421.85	Stratum 2	10690	250	12510	330	Charcoal	SI-1561	Conv	Bever, M.R. 2006. Too little, too late? The radiocarbon chronology of Alaska and the peopling of the New World. American Antiquity 71(4): 595-620
Dry Creek	63.883	210.97	6421.85	Stratum 2	9340	195	10640	300	Charcoal	SI-2329	Conv	Bever, M.R. 2006. Too little, too late? The radiocarbon chronology of Alaska and the peopling of the New World. American Antiquity 71(4): 595-620
Dvuglazka Rockshelter	54.58	90.85	557.451	Layer 4	26580	520	31260	490	Bone	LE-4808	Conv	Vasil'ev, S.A., Y.V. Kuzmin, L.A. Orlova, V.N. Dementiev. 2002. Radiocarbon-based chronology of the Paleolithic in Siberia and its relevance to the peopling of the New World. Radiocarbon 44(2): 503-530.
Dvuglazka Rockshelter	54.58	90.85	557.451		22500	600	26960	810	Bone	LE-1433	Conv	Vasil'ev, S.A., Y.V. Kuzmin, L.A. Orlova, V.N. Dementiev. 2002. Radiocarbon-based chronology of the Paleolithic in Siberia and its relevance to the peopling of the New World. Radiocarbon 44(2): 503-530.
Dvuglazka Rockshelter	54.58	90.85	557.451		20190	140	24140	220	Bone	LE-1433	Conv	Vasil'ev, S.A., Y.V. Kuzmin, L.A. Orlova, V.N. Dementiev. 2002. Radiocarbon-based chronology of the Paleolithic in Siberia and its relevance to the peopling of the New World. Radiocarbon 44(2): 503-530.
Dvuglazka Rockshelter	54.58	90.85	557.451		19880	200	23810	260	Bone	LE-1433	Conv	Vasil'ev, S.A., Y.V. Kuzmin, L.A. Orlova, V.N. Dementiev. 2002. Radiocarbon-based chronology of the Paleolithic in Siberia and its relevance to the peopling of the New World. Radiocarbon 44(2): 503-530.
Dyuktai Cave	59.3	132.6	3073.24	Layer 7b	14000	100	17170	110	Charcoal	GIN-404	Conv	Vasil'ev, S.A., Y.V. Kuzmin, L.A. Orlova, V.N. Dementiev. 2002. Radiocarbon-based chronology of the Paleolithic in Siberia and its relevance to the peopling of the New World. Radiocarbon 44(2): 503-530.
Dyuktai Cave	59.3	132.6	3073.24	Layer 7a	13200	250	16120	460	Charcoal	GIN-405	Conv	Vasil'ev, S.A., Y.V. Kuzmin, L.A. Orlova, V.N. Dementiev. 2002. Radiocarbon-based chronology of the Paleolithic in Siberia and its relevance to the peopling of the New World. Radiocarbon 44(2): 503-530.
Dyuktai Cave	59.3	132.6	3073.24	Layer 7v	13110	90	15970	300	Wood	LE-908	Conv	Vasil'ev, S.A., Y.V. Kuzmin, L.A. Orlova, V.N. Dementiev. 2002. Radiocarbon-based chronology of the Paleolithic in Siberia and its relevance to the peopling of the New World. Radiocarbon 44(2): 503-530.
Dyuktai Cave	59.3	132.6	3073.24	Layer 7b	13070	90	15910	300	Charcoal	LE-784	Conv	Vasil'ev, S.A., Y.V. Kuzmin, L.A. Orlova, V.N. Dementiev. 2002. Radiocarbon-based chronology of the Paleolithic in Siberia and its relevance to the peopling of the New World. Radiocarbon 44(2): 503-530.
Dyuktai Cave	59.3	132.6	3073.24	Layer 7b	12960	120	15720	290	Charcoal	LE-860	Conv	Vasil'ev, S.A., Y.V. Kuzmin, L.A. Orlova, V.N. Dementiev. 2002. Radiocarbon-based chronology of the Paleolithic in Siberia and its relevance to the peopling of the New World. Radiocarbon 44(2): 503-530.
Dyuktai Cave	59.3	132.6	3073.24	Layer 7a	12520	260	14790	490	Wood	IM-462	Conv	Vasil'ev, S.A., Y.V. Kuzmin, L.A. Orlova, V.N. Dementiev. 2002. Radiocarbon-based chronology of the Paleolithic in Siberia and its relevance to the peopling of the New World. Radiocarbon 44(2): 503-530.
Dyuktai Cave	59.3	132.6	3073.24	Layer 7a	12100	120	14170	270	Wood	LE-907	Conv	Vasil'ev, S.A., Y.V. Kuzmin, L.A. Orlova, V.N. Dementiev. 2002. Radiocarbon-based chronology of the Paleolithic in Siberia and its relevance to the peopling of the New World. Radiocarbon 44(2): 503-530.
Eleneva Cave	55.97	92.48	741.694	section no. 2	12085	105	14140	260	Charcoal	SOAN-3309	Conv	Graf, K.E. 2009. "The Good, the Bad, and the Ugly": evaluating the radiocarbon chronology of the middle and late Upper Paleolithic in the Enisei River valley, south-central Siberia. Journal of Archaeological Science 36: 694-707.
Eleneva Cave	55.97	92.48	741.694	section no. 2	12040	160	14120	310	Charcoal	SOAN-3308	Conv	Graf, K.E. 2009. "The Good, the Bad, and the Ugly": evaluating the radiocarbon chronology of the middle and late Upper Paleolithic in the Enisei River valley, south-central Siberia. Journal of Archaeological Science 36: 694-707.
Evalga	59.3833	62.3333	1751.82		19710	205	23600	200	Bone	SOAN-4464	Conv	Kuzmin, Y.V. 2008. Siberia at the Last Glacial Maximum: environment and archaeology. Journal of Archaeological Research 16(2): 163-221.
Ezhantsy	60.52	135.13	3207.32	Layer 3	17150	345	20600	410	Bone	IM-459	Conv	Vasil'ev, S.A., Y.V. Kuzmin, L.A. Orlova, V.N. Dementiev. 2002. Radiocarbon-based chronology of the Paleolithic in Siberia and its relevance to the peopling of the New World. Radiocarbon 44(2): 503-530.
Golubaya-1	52.98	91.52	479.55	CL 3	13050	90	15870	300	Charcoal	LE-1101	AMS	Graf, K.E. 2009. "The Good, the Bad, and the Ugly": evaluating the radiocarbon chronology of the middle and late Upper Paleolithic in the Enisei River valley, south-central Siberia. Journal of Archaeological Science 36: 694-707.
Golubaya-1	52.98	91.52	479.55	CL 3	12980	140	15810	360	Bone	LE-1101c	AMS	Graf, K.E. 2009. "The Good, the Bad, and the Ugly": evaluating the radiocarbon chronology of the middle and late Upper Paleolithic in the Enisei River valley, south-central Siberia. Journal of Archaeological Science 36: 694-707.
Golubaya-1	52.98	91.52	479.55	CL 3	12900	150	15610	310	Bone	LE-1101b	AMS	Graf, K.E. 2009. "The Good, the Bad, and the Ugly": evaluating the radiocarbon chronology of the middle and late Upper Paleolithic in the Enisei River valley, south-central Siberia. Journal of Archaeological Science 36: 694-707.
Guxiangtun	45.7	126.517	3044.63		29150	700	33460	640	charcoal	OXA2276		Barton, L.W., P.J. Brantingham and D.X. Ji. 2007. Late Pleistocene Climate Change and Paleolithic Cultural Evolution in Northern China: Implications from the Last Glacial Maximum. In Late Quaternary Climate Change and Human Adaptation in Arid China. edited by David B. Madsen, Chen Fahu and Gao Xing, pp. 105-128. Developments in Quaternary Science. Amsterdam: Elsevier.
Hilltop	68.53	210.98	6018.04		10360	60	12290	170	Charcoal	CAMS-11034	AMS	Bever, M.R. 2006. Too little, too late? The radiocarbon chronology of Alaska and the peopling of the New World. American Antiquity 71(4): 595-620
Huangjiaweizi	46.017	124.05	2856.68		10290	140	12100	310	shell	ZK2078		Barton, L.W., P.J. Brantingham and D.X. Ji. 2007. Late Pleistocene Climate Change and Paleolithic Cultural Evolution in Northern China: Implications from the Last Glacial Maximum. In Late Quaternary Climate Change and Human Adaptation in Arid China. edited by David B. Madsen, Chen Fahu and Gao Xing, pp. 105-128. Developments in Quaternary Science. Amsterdam: Elsevier.
Igeteisky Log I	53.58	103.42	1255.03	Stratum 4	23500	250	28330	250	Charcoal	LE-250	Conv	Kuzmin Y.V., K.B. Tankersley. 1996. The Colonization of eastern Siberia: an evaluation of the Paleolithic age radiocarbon dates. Journal of Archaeological Science 23: 577-585.
Igeteisky Log I	53.58	103.42	1255.03	Stratum 6	24400	100	29400	220	Bone	GIN-4327	Conv	Vasil'ev, S.A., Y.V. Kuzmin, L.A. Orlova, V.N. Dementiev. 2002. Radiocarbon-based chronology of the Paleolithic in Siberia and its relevance to the peopling of the New World. Radiocarbon 44(2): 503-530.
Igeteisky Log I	53.58	103.42	1255.03	Stratum 4	23760	1100	28360	1290	Charcoal	IM-405	Conv	Vasil'ev, S.A., Y.V. Kuzmin, L.A. Orlova, V.N. Dementiev. 2002. Radiocarbon-based chronology of the Paleolithic in Siberia and its relevance to the peopling of the New World. Radiocarbon 44(2): 503-530.
Igeteisky Log I	53.58	103.42	1255.03	Stratum 4	23508	250	28350	260	Charcoal	LE-1592	Conv	Vasil'ev, S.A., Y.V. Kuzmin, L.A. Orlova, V.N. Dementiev. 2002. Radiocarbon-based chronology of the Paleolithic in Siberia and its relevance to the peopling of the New World. Radiocarbon 44(2): 503-530.
Igeteisky Log I	53.58	103.42	1255.03	Stratum 4	21260	240	25340	320	Charcoal	LE-1590	Conv	Vasil'ev, S.A., Y.V. Kuzmin, L.A. Orlova, V.N. Dementiev. 2002. Radiocarbon-based chronology of the Paleolithic in Siberia and its relevance to the peopling of the New World. Radiocarbon 44(2): 503-530.
Ikhine 1	63.12	133.6	3128.35	Layer 2	16660	270	19970	350	Bone	IM-452	Conv	Vasil'ev, S.A., Y.V. Kuzmin, L.A. Orlova, V.N. Dementiev. 2002. Radiocarbon-based chronology of the Paleolithic in Siberia and its relevance to the peopling of the New World. Radiocarbon 44(2): 503-530.
Ikhine 2	63.12	133.62	3129.35	Layer 2c	31200	500	35190	460	Wood	GIN-1020	Conv	Vasil'ev, S.A., Y.V. Kuzmin, L.A. Orlova, V.N. Dementiev. 2002. Radiocarbon-based chronology of the Paleolithic in Siberia and its relevance to the peopling of the New World. Radiocarbon 44(2): 503-530.
Ikhine 2	63.12	133.62	3129.35	Layer 2b	30200	300	34420	230	Wood	GIN-1019	Conv	Vasil'ev, S.A., Y.V. Kuzmin, L.A. Orlova, V.N. Dementiev. 2002. Radiocarbon-based chronology of the Paleolithic in Siberia and its relevance to the peopling of the New World. Radiocarbon 44(2): 503-530.
Ikhine 2	63.12	133.62	3129.35	Layer 2d	27800	500	32430	440	Wood	IM-206	Conv	Vasil'ev, S.A., Y.V. Kuzmin, L.A. Orlova, V.N. Dementiev. 2002. Radiocarbon-based chronology of the Paleolithic in Siberia and its relevance to the peopling of the New World. Radiocarbon 44(2): 503-530.
Ikhine 2	63.12	133.62	3129.35	Layer 2b	27400	800	32090	720	Wood	IM-205	Conv	Vasil'ev, S.A., Y.V. Kuzmin, L.A. Orlova, V.N. Dementiev. 2002. Radiocarbon-based chronology of the Paleolithic in Siberia and its relevance to the peopling of the New World. Radiocarbon 44(2): 503-530.
Ikhine 2	63.12	133.62	3129.35	Layer 2c	26600	900	31260	780	Wood	IM-201	Conv	Vasil'ev, S.A., Y.V. Kuzmin, L.A. Orlova, V.N. Dementiev. 2002. Radiocarbon-based chronology of the Paleolithic in Siberia and its relevance to the peopling of the New World. Radiocarbon 44(2): 503-530.
Ikhine 2	63.12	133.62	3129.35	Layer 2c	26500	900	31170	770	Wood	IM-201	Conv	Vasil'ev, S.A., Y.V. Kuzmin, L.A. Orlova, V.N. Dementiev. 2002. Radiocarbon-based chronology of the Paleolithic in Siberia and its relevance to the peopling of the New World. Radiocarbon 44(2): 503-530.
Ikhine 2	63.12	133.62	3129.35	Layer 2c	26030	200	30950	320	Bone	IM-239	Conv	Vasil'ev, S.A., Y.V. Kuzmin, L.A. Orlova, V.N. Dementiev. 2002. Radiocarbon-based chronology of the Paleolithic in Siberia and its relevance to the peopling of the New World. Radiocarbon 44(2): 503-530.
Ikhine 2	63.12	133.62	3129.35	Layer 2c	24600	380	29340	500	Wood	IM-155	Conv	Vasil'ev, S.A., Y.V. Kuzmin, L.A. Orlova, V.N. Dementiev. 2002. Radiocarbon-based chronology of the Paleolithic in Siberia and its relevance to the peopling of the New World. Radiocarbon 44(2): 503-530.
Ikhine 2	63.12	133.62	3129.35	Layer 2b	24500	480	29240	560	Wood	IM-203	Conv	Vasil'ev, S.A., Y.V. Kuzmin, L.A. Orlova, V.N. Dementiev. 2002. Radiocarbon-based chronology of the Paleolithic in Siberia and its relevance to the peopling of the New World. Radiocarbon 44(2): 503-530.
Ikhine 2	63.12	133.62	3129.35	Layer 2b	24330	200	29180	380	Wood	LE-1131	Conv	Vasil'ev, S.A., Y.V. Kuzmin, L.A. Orlova, V.N. Dementiev. 2002. Radiocarbon-based chronology of the Paleolithic in Siberia and its relevance to the peopling of the New World. Radiocarbon 44(2): 503-530.
Ikhine 2	63.12	133.62	3129.35	Layer unknown	20080	150	24020	230	Bone	SOAN-3185	Conv	Vasil'ev, S.A., Y.V. Kuzmin, L.A. Orlova, V.N. Dementiev. 2002. Radiocarbon-based chronology of the Paleolithic in Siberia and its relevance to the peopling of the New World. Radiocarbon 44(2): 503-530.
Ikhine 2	63.12	133.62	3129.35	Layer unknown	19695	100	23550	100	Bone	SOAN-3186	Conv	Vasil'ev, S.A., Y.V. Kuzmin, L.A. Orlova, V.N. Dementiev. 2002. Radiocarbon-based chronology of the Paleolithic in Siberia and its relevance to the peopling of the New World. Radiocarbon 44(2): 503-530.
Ikhine 2	63.12	133.62	3129.35	Layer unknown	15780	70	18850	70	Bone	SOAN-3187	Conv	Vasil'ev, S.A., Y.V. Kuzmin, L.A. Orlova, V.N. Dementiev. 2002. Radiocarbon-based chronology of the Paleolithic in Siberia and its relevance to the peopling of the New World. Radiocarbon 44(2): 503-530.
Kamenka 1	51.77	108.33	1582.1	Component A	40500	3800	44700	3510	Bone	AA-26743	AMS	Vasil'ev, S.A., Y.V. Kuzmin, L.A. Orlova, V.N. Dementiev. 2002. Radiocarbon-based chronology of the Paleolithic in Siberia and its relevance to the peopling of the New World. Radiocarbon 44(2): 503-530.
Kamenka 1	51.77	108.33	1582.1	Component B	35845	695	40560	1080	Bone	SOAN-2904	Conv	Vasil'ev, S.A., Y.V. Kuzmin, L.A. Orlova, V.N. Dementiev. 2002. Radiocarbon-based chronology of the Paleolithic in Siberia and its relevance to the peopling of the New World. Radiocarbon 44(2): 503-530.
Kamenka 1	51.77	108.33	1582.1	Component A	31060	530	35110	460	Charcoal	SOAN-3133	Conv	Vasil'ev, S.A., Y.V. Kuzmin, L.A. Orlova, V.N. Dementiev. 2002. Radiocarbon-based chronology of the Paleolithic in Siberia and its relevance to the peopling of the New World. Radiocarbon 44(2): 503-530.
Kamenka 1	51.77	108.33	1582.1	Component A	30460	430	34670	370	Bone	SOAN-3354	Conv	Vasil'ev, S.A., Y.V. Kuzmin, L.A. Orlova, V.N. Dementiev. 2002. Radiocarbon-based chronology of the Paleolithic in Siberia and its relevance to the peopling of the New World. Radiocarbon 44(2): 503-530.
Kamenka 1	51.77	108.33	1582.1	Component C	30220	270	34430	220	Bone	SOAN-3052	Conv	Vasil'ev, S.A., Y.V. Kuzmin, L.A. Orlova, V.N. Dementiev. 2002. Radiocarbon-based chronology of the Paleolithic in Siberia and its relevance to the peopling of the New World. Radiocarbon 44(2): 503-530.
Kamenka 1	51.77	108.33	1582.1	Component B	28815	150	33320	280	Bone	SOAN-3032	Conv	Vasil'ev, S.A., Y.V. Kuzmin, L.A. Orlova, V.N. Dementiev. 2002. Radiocarbon-based chronology of the Paleolithic in Siberia and its relevance to the peopling of the New World. Radiocarbon 44(2): 503-530.
Kamenka 1	51.77	108.33	1582.1	Component A	28060	475	32620	450	Bone	SOAN-2903	Conv	Vasil'ev, S.A., Y.V. Kuzmin, L.A. Orlova, V.N. Dementiev. 2002. Radiocarbon-based chronology of the Paleolithic in Siberia and its relevance to the peopling of the New World. Radiocarbon 44(2): 503-530.
Kamenka 1	51.77	108.33	1582.1	Component A	26760	265	31570	220	Bone	SOAN-3353	Conv	Vasil'ev, S.A., Y.V. Kuzmin, L.A. Orlova, V.N. Dementiev. 2002. Radiocarbon-based chronology of the Paleolithic in Siberia and its relevance to the peopling of the New World. Radiocarbon 44(2): 503-530.
Kamenka 1	51.77	108.33	1582.1	Component A	25540	300	30450	360	Bone	SOAN-3355	Conv	Vasil'ev, S.A., Y.V. Kuzmin, L.A. Orlova, V.N. Dementiev. 2002. Radiocarbon-based chronology of the Paleolithic in Siberia and its relevance to the peopling of the New World. Radiocarbon 44(2): 503-530.
Kamenka 1	51.77	108.33	1582.1	Component A	24625	190	29590	200	Bone	SOAN-3031	Conv	Vasil'ev, S.A., Y.V. Kuzmin, L.A. Orlova, V.N. Dementiev. 2002. Radiocarbon-based chronology of the Paleolithic in Siberia and its relevance to the peopling of the New World. Radiocarbon 44(2): 503-530.
Kaminnaya Cave	51.28	84.47	99.0077	Layer 14b	15350	240	18380	300	Bone	SOAN-3923	Conv	Vasil'ev, S.A., Y.V. Kuzmin, L.A. Orlova, V.N. Dementiev. 2002. Radiocarbon-based chronology of the Paleolithic in Siberia and its relevance to the peopling of the New World. Radiocarbon 44(2): 503-530.
Kaminnaya Cave	51.28	84.47	99.0077	Layer 14a	14550	230	17630	240	Bone	SOAN-3922	Conv	Vasil'ev, S.A., Y.V. Kuzmin, L.A. Orlova, V.N. Dementiev. 2002. Radiocarbon-based chronology of the Paleolithic in Siberia and its relevance to the peopling of the New World. Radiocarbon 44(2): 503-530.
Kaminnaya Cave	51.28	84.47	99.0077	Layer 13	14120	95	17310	150	Bone	SOAN-3921	Conv	Vasil'ev, S.A., Y.V. Kuzmin, L.A. Orlova, V.N. Dementiev. 2002. Radiocarbon-based chronology of the Paleolithic in Siberia and its relevance to the peopling of the New World. Radiocarbon 44(2): 503-530.
Kaminnaya Cave	51.28	84.47	99.0077	Layer 12	13870	390	16900	570	Bone	SOAN-3920	Conv	Vasil'ev, S.A., Y.V. Kuzmin, L.A. Orlova, V.N. Dementiev. 2002. Radiocarbon-based chronology of the Paleolithic in Siberia and its relevance to the peopling of the New World. Radiocarbon 44(2): 503-530.
Kaminnaya Cave	51.28	84.47	99.0077	Layer 11g	13550	140	16720	190	Bone	SOAN-3919	Conv	Vasil'ev, S.A., Y.V. Kuzmin, L.A. Orlova, V.N. Dementiev. 2002. Radiocarbon-based chronology of the Paleolithic in Siberia and its relevance to the peopling of the New World. Radiocarbon 44(2): 503-530.
Kaminnaya Cave	51.28	84.47	99.0077	Layer 11v	12160	225	14310	390	Bone	SOAN-3918	Conv	Vasil'ev, S.A., Y.V. Kuzmin, L.A. Orlova, V.N. Dementiev. 2002. Radiocarbon-based chronology of the Paleolithic in Siberia and its relevance to the peopling of the New World. Radiocarbon 44(2): 503-530.
Kandabaevo	50.93	108.6	1611.26		38460	1100	42730	700	Bone	SOAN-1625	Conv	Vasil'ev, S.A., Y.V. Kuzmin, L.A. Orlova, V.N. Dementiev. 2002. Radiocarbon-based chronology of the Paleolithic in Siberia and its relevance to the peopling of the New World. Radiocarbon 44(2): 503-530.
Kara-Bom	50.72	85.57	0	Layer 5	43300	1600	46620	1750	Charcoal	GX-17596	AMS	Vasil'ev, S.A., Y.V. Kuzmin, L.A. Orlova, V.N. Dementiev. 2002. Radiocarbon-based chronology of the Paleolithic in Siberia and its relevance to the peopling of the New World. Radiocarbon 44(2): 503-530.
Kara-Bom	50.72	85.57	0	Layer 6	43200	1500	46490	1640	Charcoal	GX-17597	AMS	Vasil'ev, S.A., Y.V. Kuzmin, L.A. Orlova, V.N. Dementiev. 2002. Radiocarbon-based chronology of the Paleolithic in Siberia and its relevance to the peopling of the New World. Radiocarbon 44(2): 503-530.
Kara-Bom	50.72	85.57	0	Layer 4	34180	640	39400	1150	Charcoal	GX-17595	AMS	Vasil'ev, S.A., Y.V. Kuzmin, L.A. Orlova, V.N. Dementiev. 2002. Radiocarbon-based chronology of the Paleolithic in Siberia and its relevance to the peopling of the New World. Radiocarbon 44(2): 503-530.
Kara-Bom	50.72	85.57	0		33800	600	38770	1590	Charcoal	GIN-5935	Conv	Vasil'ev, S.A., Y.V. Kuzmin, L.A. Orlova, V.N. Dementiev. 2002. Radiocarbon-based chronology of the Paleolithic in Siberia and its relevance to the peopling of the New World. Radiocarbon 44(2): 503-530.
Kara-Bom	50.72	85.57	0	Layer 4	33780	570	38770	1590	Charcoal	GX-17594	AMS	Vasil'ev, S.A., Y.V. Kuzmin, L.A. Orlova, V.N. Dementiev. 2002. Radiocarbon-based chronology of the Paleolithic in Siberia and its relevance to the peopling of the New World. Radiocarbon 44(2): 503-530.
Kara-Bom	50.72	85.57	0	Layers 4 to 3	32200	600	36650	1050	Bone	GIN-5934	Conv	Vasil'ev, S.A., Y.V. Kuzmin, L.A. Orlova, V.N. Dementiev. 2002. Radiocarbon-based chronology of the Paleolithic in Siberia and its relevance to the peopling of the New World. Radiocarbon 44(2): 503-530.
Kara-Bom	50.72	85.57	0	Layer 3	30990	460	35050	420	Charcoal	GX-17593	AMS	Vasil'ev, S.A., Y.V. Kuzmin, L.A. Orlova, V.N. Dementiev. 2002. Radiocarbon-based chronology of the Paleolithic in Siberia and its relevance to the peopling of the New World. Radiocarbon 44(2): 503-530.
Kara-Tenesh	51.05	86.3	62.9999		42165	4170	46580	3950	Charcoal	SOAN-2485	Conv	Vasil'ev, S.A., Y.V. Kuzmin, L.A. Orlova, V.N. Dementiev. 2002. Radiocarbon-based chronology of the Paleolithic in Siberia and its relevance to the peopling of the New World. Radiocarbon 44(2): 503-530.
Kara-Tenesh	51.05	86.3	62.9999		34760	1240	39370	1600	Bone	SOAN-2135	Conv	Vasil'ev, S.A., Y.V. Kuzmin, L.A. Orlova, V.N. Dementiev. 2002. Radiocarbon-based chronology of the Paleolithic in Siberia and its relevance to the peopling of the New World. Radiocarbon 44(2): 503-530.
Kara-Tenesh	51.05	86.3	62.9999		31400	410	35310	420	Bone	SOAN-2486	Conv	Vasil'ev, S.A., Y.V. Kuzmin, L.A. Orlova, V.N. Dementiev. 2002. Radiocarbon-based chronology of the Paleolithic in Siberia and its relevance to the peopling of the New World. Radiocarbon 44(2): 503-530.
Kara-Tenesh	51.05	86.3	62.9999		26875	625	31490	570	Bone	SOAN-2134	Conv	Vasil'ev, S.A., Y.V. Kuzmin, L.A. Orlova, V.N. Dementiev. 2002. Radiocarbon-based chronology of the Paleolithic in Siberia and its relevance to the peopling of the New World. Radiocarbon 44(2): 503-530.
Kara-Tenesh	51.05	86.3	62.9999		25630	430	30600	490	Charcoal	SOAN-3646	Conv	Vasil'ev, S.A., Y.V. Kuzmin, L.A. Orlova, V.N. Dementiev. 2002. Radiocarbon-based chronology of the Paleolithic in Siberia and its relevance to the peopling of the New World. Radiocarbon 44(2): 503-530.
Kashtanka 1	55.15	91.55	634.578	Stratum 9	21800	200	26130	380	Charcoal	IGAN-1049	AMS	Graf, K.E. 2009. "The Good, the Bad, and the Ugly": evaluating the radiocarbon chronology of the middle and late Upper Paleolithic in the Enisei River valley, south-central Siberia. Journal of Archaeological Science 36: 694-707.
Khaergas Cave	59.99	117.35	2228.14	Layer 6	16000	300	19240	360	Bone	IM-887	Conv	Vasil'ev, S.A., Y.V. Kuzmin, L.A. Orlova, V.N. Dementiev. 2002. Radiocarbon-based chronology of the Paleolithic in Siberia and its relevance to the peopling of the New World. Radiocarbon 44(2): 503-530.
Khodulikha	50.6667	127.333	2513.24		22530	320	27190	490		SNU03-365		Kuzmin, Y.V. and S.G. Keates. 2006. Dates are not just data: Paleolithic settlement patterns in Siberia edrived from radiocarbon records. American Antiquity 70(4): 773-789.
Khodulikha	50.6667	127.333	2513.24		16480	170	19780	260		SNU03-366		Kuzmin, Y.V. and S.G. Keates. 2006. Dates are not just data: Paleolithic settlement patterns in Siberia edrived from radiocarbon records. American Antiquity 70(4): 773-789.
Khotyk 3	52.28	109.83	1680.27	Layer 2	26220	550	31010	520	Charcoal	AA-32669	AMS	Vasil'ev, S.A., Y.V. Kuzmin, L.A. Orlova, V.N. Dementiev. 2002. Radiocarbon-based chronology of the Paleolithic in Siberia and its relevance to the peopling of the New World. Radiocarbon 44(2): 503-530.
Kokorevo 1	54.93	90.92	589.874	CL 2	13100	500	15820	800	Bone	IGAN-103	Conv	Graf, K.E. 2009. "The Good, the Bad, and the Ugly": evaluating the radiocarbon chronology of the middle and late Upper Paleolithic in the Enisei River valley, south-central Siberia. Journal of Archaeological Science 36: 694-707.
Kokorevo 1	54.93	90.92	589.874	CL 2	12940	270	15760	560	Charcoal	LE-526	Conv	Graf, K.E. 2009. "The Good, the Bad, and the Ugly": evaluating the radiocarbon chronology of the middle and late Upper Paleolithic in the Enisei River valley, south-central Siberia. Journal of Archaeological Science 36: 694-707.
Kokorevo 2	54.94	90.93	591.138		13300	100	16260	350	Charcoal	GIN-90	Conv	Vasil'ev, S.A., Y.V. Kuzmin, L.A. Orlova, V.N. Dementiev. 2002. Radiocarbon-based chronology of the Paleolithic in Siberia and its relevance to the peopling of the New World. Radiocarbon 44(2): 503-530.
Kokorevo 2	54.94	90.93	591.138		12090	100	14140	250	Bone	LE-4812	Conv	Vasil'ev, S.A., Y.V. Kuzmin, L.A. Orlova, V.N. Dementiev. 2002. Radiocarbon-based chronology of the Paleolithic in Siberia and its relevance to the peopling of the New World. Radiocarbon 44(2): 503-530.
Kokorevo 3	54.93	90.94	590.691		12690	140	15170	210	Charcoal	LE-629	Conv	Vasil'ev, S.A., Y.V. Kuzmin, L.A. Orlova, V.N. Dementiev. 2002. Radiocarbon-based chronology of the Paleolithic in Siberia and its relevance to the peopling of the New World. Radiocarbon 44(2): 503-530.
Kokorevo 4A	54.93	90.93	590.282	Layers 5 to 3	14320	330	17470	300	Charcoal	LE-469	Conv	Vasil'ev, S.A., Y.V. Kuzmin, L.A. Orlova, V.N. Dementiev. 2002. Radiocarbon-based chronology of the Paleolithic in Siberia and its relevance to the peopling of the New World. Radiocarbon 44(2): 503-530.
Kokorevo 4B	54.95	90.93	591.994	the lower layer	15460	320	18500	390	Bone	LE-540	Conv	Vasil'ev, S.A., Y.V. Kuzmin, L.A. Orlova, V.N. Dementiev. 2002. Radiocarbon-based chronology of the Paleolithic in Siberia and its relevance to the peopling of the New World. Radiocarbon 44(2): 503-530.
Konzhul	55.38	92.57	697.495		12160	175	14290	330	?	SOAN-4954	Conv	Graf, K.E. 2009. "The Good, the Bad, and the Ugly": evaluating the radiocarbon chronology of the middle and late Upper Paleolithic in the Enisei River valley, south-central Siberia. Journal of Archaeological Science 36: 694-707.
Konzhul	55.38	92.57	697.495		11980	155	14010	280	?	SOAN-4953	Conv	Graf, K.E. 2009. "The Good, the Bad, and the Ugly": evaluating the radiocarbon chronology of the middle and late Upper Paleolithic in the Enisei River valley, south-central Siberia. Journal of Archaeological Science 36: 694-707.
Kosaya Shivera 1	50.13	108.82	1641.6	Layer 14	12070	300	14230	470	Charcoal	GIN-6123	Conv	Vasil'ev, S.A., Y.V. Kuzmin, L.A. Orlova, V.N. Dementiev. 2002. Radiocarbon-based chronology of the Paleolithic in Siberia and its relevance to the peopling of the New World. Radiocarbon 44(2): 503-530.
Krasny Yar 1	53.67	103.43	1257.02	Layer 6	19100	100	22990	160	Bone	GIN-5330	Conv	Vasil'ev, S.A., Y.V. Kuzmin, L.A. Orlova, V.N. Dementiev. 2002. Radiocarbon-based chronology of the Paleolithic in Siberia and its relevance to the peopling of the New World. Radiocarbon 44(2): 503-530.
Kulachye	55.2	73.25	961.925	Mammoth	17740	385	21360	520	Bone	SOAN-4793	Conv	Kuzmin, Y.V. 2008. Siberia at the Last Glacial Maximum: environment and archaeology. Journal of Archaeological Research 16(2): 163-221.
Kunalei	50.62	107.8	1560.79	below Layer 3	21100	300	25210	370	Humic acids	GIN-6124	Conv	Vasil'ev, S.A., Y.V. Kuzmin, L.A. Orlova, V.N. Dementiev. 2002. Radiocarbon-based chronology of the Paleolithic in Siberia and its relevance to the peopling of the New World. Radiocarbon 44(2): 503-530.
Kurla 3	55.65	109.35	1666.82	Layer 1	15200	1250	18350	1480	Bone	SOAN-1396	Conv	Vasil'ev, S.A., Y.V. Kuzmin, L.A. Orlova, V.N. Dementiev. 2002. Radiocarbon-based chronology of the Paleolithic in Siberia and its relevance to the peopling of the New World. Radiocarbon 44(2): 503-530.
Kurla 3	55.65	109.35	1666.82	Layer 1	13160	350	16020	570	Bone	SOAN-1396	Conv	Vasil'ev, S.A., Y.V. Kuzmin, L.A. Orlova, V.N. Dementiev. 2002. Radiocarbon-based chronology of the Paleolithic in Siberia and its relevance to the peopling of the New World. Radiocarbon 44(2): 503-530.
Kurla 6	55.65	109.35	1666.82		14150	960	16940	1260	Charcoal	SOAN-1398	Conv	Vasil'ev, S.A., Y.V. Kuzmin, L.A. Orlova, V.N. Dementiev. 2002. Radiocarbon-based chronology of the Paleolithic in Siberia and its relevance to the peopling of the New World. Radiocarbon 44(2): 503-530.
Kurtak 3	55.16	91.57	636.253		14600	200	17700	190	Charcoal	GIN-2101	Conv	Graf, K.E. 2009. "The Good, the Bad, and the Ugly": evaluating the radiocarbon chronology of the middle and late Upper Paleolithic in the Enisei River valley, south-central Siberia. Journal of Archaeological Science 36: 694-707.
Kurtak 3	55.16	91.57	636.253		14390	100	17570	150	Charcoal	LE-1456	Conv	Graf, K.E. 2009. "The Good, the Bad, and the Ugly": evaluating the radiocarbon chronology of the middle and late Upper Paleolithic in the Enisei River valley, south-central Siberia. Journal of Archaeological Science 36: 694-707.
Kurtak 3	55.16	91.57	636.253		14300	100	17480	170	Charcoal	LE-1457	Conv	Graf, K.E. 2009. "The Good, the Bad, and the Ugly": evaluating the radiocarbon chronology of the middle and late Upper Paleolithic in the Enisei River valley, south-central Siberia. Journal of Archaeological Science 36: 694-707.
Kurtak 4	55.15	91.47	631.22	K2830/L2829	27770	310	32340	300	Charcoal	AA-68669	AMS	Graf, K.E. 2009. "The Good, the Bad, and the Ugly": evaluating the radiocarbon chronology of the middle and late Upper Paleolithic in the Enisei River valley, south-central Siberia. Journal of Archaeological Science 36: 694-707.
Kurtak 4	55.15	91.47	631.22	Strata 12 to 11	27470	200	32050	170	Charcoal	LE-2833	Conv	Vasil'ev, S.A., Y.V. Kuzmin, L.A. Orlova, V.N. Dementiev. 2002. Radiocarbon-based chronology of the Paleolithic in Siberia and its relevance to the peopling of the New World. Radiocarbon 44(2): 503-530.
Listvenka	55.95	92.4	736.755	CL 19	17200	230	20680	260	Bone	SOAN-5084	Conv	Graf, K.E. 2009. "The Good, the Bad, and the Ugly": evaluating the radiocarbon chronology of the middle and late Upper Paleolithic in the Enisei River valley, south-central Siberia. Journal of Archaeological Science 36: 694-707.
Listvenka	55.95	92.4	736.755	Layer 19	16640	350	19930	450	Charcoal	SOAN-3734	Conv	Graf, K.E. 2009. "The Good, the Bad, and the Ugly": evaluating the radiocarbon chronology of the middle and late Upper Paleolithic in the Enisei River valley, south-central Siberia. Journal of Archaeological Science 36: 694-707.
Listvenka	55.95	92.4	736.755	CL 12	13910	400	16960	550	Bone	SOAN-3833	Conv	Graf, K.E. 2009. "The Good, the Bad, and the Ugly": evaluating the radiocarbon chronology of the middle and late Upper Paleolithic in the Enisei River valley, south-central Siberia. Journal of Archaeological Science 36: 694-707.
Listvenka	55.95	92.4	736.755	CL 12	13470	285	16350	500	Charcoal	SOAN-3733	Conv	Graf, K.E. 2009. "The Good, the Bad, and the Ugly": evaluating the radiocarbon chronology of the middle and late Upper Paleolithic in the Enisei River valley, south-central Siberia. Journal of Archaeological Science 36: 694-707.
Listvenka	55.95	92.4	736.755	CL 12	13260	160	16190	390	Bone	SOAN-4868	Conv	Graf, K.E. 2009. "The Good, the Bad, and the Ugly": evaluating the radiocarbon chronology of the middle and late Upper Paleolithic in the Enisei River valley, south-central Siberia. Journal of Archaeological Science 36: 694-707.
Listvenka	55.95	92.4	736.755	Layer 12	13100	410	15890	680	Charcoal	GIN-6965	Conv	Graf, K.E. 2009. "The Good, the Bad, and the Ugly": evaluating the radiocarbon chronology of the middle and late Upper Paleolithic in the Enisei River valley, south-central Siberia. Journal of Archaeological Science 36: 694-707.
Little Delta Dune	64.28	213.3	6454.52	Component 1	11420	60	13320	70	Charcoal	Beta 233316	AMS	Potter, B.A., L.D. Reuthe, P.M. Bowers, and C. Gelivin-Reymiller. Little Delta Dune Site: A Late-Pleistocene Multicomponent Site in Central Alaska. Current Research in the Pleistocene 25, 132-135
Little Delta Dune	64.28	213.3	6454.52	Component 1	11330	40	13210	80	Charcoal	Beta 232394	AMS	Potter, B.A., L.D. Reuthe, P.M. Bowers, and C. Gelivin-Reymiller. Little Delta Dune Site: A Late-Pleistocene Multicomponent Site in Central Alaska. Current Research in the Pleistocene 25, 132-135
Little Delta Dune	64.28	213.3	6454.52	Component 1	11250	60	13160	60	Charcoal	AA-76863	AMS	Potter, B.A., L.D. Reuthe, P.M. Bowers, and C. Gelivin-Reymiller. Little Delta Dune Site: A Late-Pleistocene Multicomponent Site in Central Alaska. Current Research in the Pleistocene 25, 132-135
Lugovskoe	61.05	68.5667	1554.12		13465	50	16740	70		KIA-19643		Kuzmin, Y.V. and S.G. Keates. 2006. Dates are not just data: Paleolithic settlement patterns in Siberia edrived from radiocarbon records. American Antiquity 70(4): 773-789.
Lugovskoe	61.05	68.5667	1554.12	Mammoth	18250	1100	21870	1270	Bone	SOAN-3838	Conv	Kuzmin, Y.V. 2008. Siberia at the Last Glacial Maximum: environment and archaeology. Journal of Archaeological Research 16(2): 163-221.
Lyzhin Mys	59.3667	62.33	1751.27	Mammoth	20630	220	24580	230	Bone	SOAN-2211	Conv	Kuzmin, Y.V. 2008. Siberia at the Last Glacial Maximum: environment and archaeology. Journal of Archaeological Research 16(2): 163-221.
Makarovo 2	54.03	105.82	1417.61	Layer 3	11860	280	13950	440	Charcoal	GIN-480a	Conv	Kuzmin Y.V., K.B. Tankersley. 1996. The Colonization of eastern Siberia: an evaluation of the Paleolithic age radiocarbon dates. Journal of Archaeological Science 23: 577-585.
Makarovo 2	54.03	105.82	1417.61	Layer 3	11400	500	13440	590	Charcoal	GIN-480b	Conv	Kuzmin Y.V., K.B. Tankersley. 1996. The Colonization of eastern Siberia: an evaluation of the Paleolithic age radiocarbon dates. Journal of Archaeological Science 23: 577-585.
Makarovo 2	54.03	105.82	1417.61	Layer 4	11950	50	13850	70	Charcoal	GIN-481	Conv	Vasil'ev, S.A., Y.V. Kuzmin, L.A. Orlova, V.N. Dementiev. 2002. Radiocarbon-based chronology of the Paleolithic in Siberia and its relevance to the peopling of the New World. Radiocarbon 44(2): 503-530.
Makarovo 3	54.02	105.8	1416.19		31200	500	35190	460	Bone	GIN-7067b	Conv	Vasil'ev, S.A., Y.V. Kuzmin, L.A. Orlova, V.N. Dementiev. 2002. Radiocarbon-based chronology of the Paleolithic in Siberia and its relevance to the peopling of the New World. Radiocarbon 44(2): 503-530.
Malaya Syia	54.42	89.45	487.722		34500	500	39770	910	Bone	SOAN-1286	Conv	Vasil'ev, S.A., Y.V. Kuzmin, L.A. Orlova, V.N. Dementiev. 2002. Radiocarbon-based chronology of the Paleolithic in Siberia and its relevance to the peopling of the New World. Radiocarbon 44(2): 503-530.
Malaya Syia	54.42	89.45	487.722		34420	360	39760	860	Bone	SOAN-1287	Conv	Vasil'ev, S.A., Y.V. Kuzmin, L.A. Orlova, V.N. Dementiev. 2002. Radiocarbon-based chronology of the Paleolithic in Siberia and its relevance to the peopling of the New World. Radiocarbon 44(2): 503-530.
Malaya Syia	54.42	89.45	487.722		29450	420	33770	410	Bone	AA-8876	AMS	Vasil'ev, S.A., Y.V. Kuzmin, L.A. Orlova, V.N. Dementiev. 2002. Radiocarbon-based chronology of the Paleolithic in Siberia and its relevance to the peopling of the New World. Radiocarbon 44(2): 503-530.
Malaya Syia	54.42	89.45	487.722		25250	1200	29970	1230	Bone	LE-4918	Conv	Vasil'ev, S.A., Y.V. Kuzmin, L.A. Orlova, V.N. Dementiev. 2002. Radiocarbon-based chronology of the Paleolithic in Siberia and its relevance to the peopling of the New World. Radiocarbon 44(2): 503-530.
Malaya Syia	54.42	89.45	487.722		20300	350	24220	390	Charcoal	SOAN-1124	Conv	Vasil'ev, S.A., Y.V. Kuzmin, L.A. Orlova, V.N. Dementiev. 2002. Radiocarbon-based chronology of the Paleolithic in Siberia and its relevance to the peopling of the New World. Radiocarbon 44(2): 503-530.
Malta	52.83	103.53	1254.3	contact between Strata 7 and 3	25760	260	30700	370	Bone	OxA-6190	AMS	Vasil'ev, S.A., Y.V. Kuzmin, L.A. Orlova, V.N. Dementiev. 2002. Radiocarbon-based chronology of the Paleolithic in Siberia and its relevance to the peopling of the New World. Radiocarbon 44(2): 503-530.
Malta	52.83	103.53	1254.3	Stratum 8	21700	160	25890	290	Bone	OxA-6191	AMS	Vasil'ev, S.A., Y.V. Kuzmin, L.A. Orlova, V.N. Dementiev. 2002. Radiocarbon-based chronology of the Paleolithic in Siberia and its relevance to the peopling of the New World. Radiocarbon 44(2): 503-530.
Malta	52.83	103.53	1254.3	Stratum 8	21600	170	25670	320	Bone	GIN-8475	Conv	Vasil'ev, S.A., Y.V. Kuzmin, L.A. Orlova, V.N. Dementiev. 2002. Radiocarbon-based chronology of the Paleolithic in Siberia and its relevance to the peopling of the New World. Radiocarbon 44(2): 503-530.
Malta	52.83	103.53	1254.3	Stratum 8	21600	200	25690	360	Bone	GIN-7708	Conv	Vasil'ev, S.A., Y.V. Kuzmin, L.A. Orlova, V.N. Dementiev. 2002. Radiocarbon-based chronology of the Paleolithic in Siberia and its relevance to the peopling of the New World. Radiocarbon 44(2): 503-530.
Malta	52.83	103.53	1254.3	Stratum 8	21340	340	25480	430	Bone	OxA-6193	AMS	Vasil'ev, S.A., Y.V. Kuzmin, L.A. Orlova, V.N. Dementiev. 2002. Radiocarbon-based chronology of the Paleolithic in Siberia and its relevance to the peopling of the New World. Radiocarbon 44(2): 503-530.
Malta	52.83	103.53	1254.3	Stratum 8	21300	110	25340	220	Bone	GIN-7702	Conv	Vasil'ev, S.A., Y.V. Kuzmin, L.A. Orlova, V.N. Dementiev. 2002. Radiocarbon-based chronology of the Paleolithic in Siberia and its relevance to the peopling of the New World. Radiocarbon 44(2): 503-530.
Malta	52.83	103.53	1254.3	Stratum 8	21300	300	25410	380	Bone	GIN-7704	Conv	Vasil'ev, S.A., Y.V. Kuzmin, L.A. Orlova, V.N. Dementiev. 2002. Radiocarbon-based chronology of the Paleolithic in Siberia and its relevance to the peopling of the New World. Radiocarbon 44(2): 503-530.
Malta	52.83	103.53	1254.3	Stratum 8	21100	150	25130	220	Bone	GIN-7703	Conv	Vasil'ev, S.A., Y.V. Kuzmin, L.A. Orlova, V.N. Dementiev. 2002. Radiocarbon-based chronology of the Paleolithic in Siberia and its relevance to the peopling of the New World. Radiocarbon 44(2): 503-530.
Malta	52.83	103.53	1254.3	Stratum 8	21000	140	24950	120	Bone	GIN-7706	Conv	Vasil'ev, S.A., Y.V. Kuzmin, L.A. Orlova, V.N. Dementiev. 2002. Radiocarbon-based chronology of the Paleolithic in Siberia and its relevance to the peopling of the New World. Radiocarbon 44(2): 503-530.
Malta	52.83	103.53	1254.3	main cultural layer	20900	200	24880	170	Bone	GIN-4367	Conv	Vasil'ev, S.A., Y.V. Kuzmin, L.A. Orlova, V.N. Dementiev. 2002. Radiocarbon-based chronology of the Paleolithic in Siberia and its relevance to the peopling of the New World. Radiocarbon 44(2): 503-530.
Malta	52.83	103.53	1254.3	main cultural layer	20800	200	24780	170	Bone	GIN-4367	Conv	Vasil'ev, S.A., Y.V. Kuzmin, L.A. Orlova, V.N. Dementiev. 2002. Radiocarbon-based chronology of the Paleolithic in Siberia and its relevance to the peopling of the New World. Radiocarbon 44(2): 503-530.			0	0
Malta	52.83	103.53	1254.3	Stratum 8	20800	140	24790	120	Bone	GIN-7710	Conv	Vasil'ev, S.A., Y.V. Kuzmin, L.A. Orlova, V.N. Dementiev. 2002. Radiocarbon-based chronology of the Paleolithic in Siberia and its relevance to the peopling of the New World. Radiocarbon 44(2): 503-530.
Malta	52.83	103.53	1254.3	washed sediments	20700	150	24700	130	Bone	GIN-7709	Conv	Vasil'ev, S.A., Y.V. Kuzmin, L.A. Orlova, V.N. Dementiev. 2002. Radiocarbon-based chronology of the Paleolithic in Siberia and its relevance to the peopling of the New World. Radiocarbon 44(2): 503-530.
Malta	52.83	103.53	1254.3	Stratum 8	20340	320	24250	360	Bone	OxA-6192	AMS	Vasil'ev, S.A., Y.V. Kuzmin, L.A. Orlova, V.N. Dementiev. 2002. Radiocarbon-based chronology of the Paleolithic in Siberia and its relevance to the peopling of the New World. Radiocarbon 44(2): 503-530.
Malta	52.83	103.53	1254.3	Stratum 8	19900	800	23800	870	Bone	GIN-7705	Conv	Vasil'ev, S.A., Y.V. Kuzmin, L.A. Orlova, V.N. Dementiev. 2002. Radiocarbon-based chronology of the Paleolithic in Siberia and its relevance to the peopling of the New World. Radiocarbon 44(2): 503-530.
Malta	52.83	103.53	1254.3		14750	120	17890	80	Bone	GIN-87	Conv	Vasil'ev, S.A., Y.V. Kuzmin, L.A. Orlova, V.N. Dementiev. 2002. Radiocarbon-based chronology of the Paleolithic in Siberia and its relevance to the peopling of the New World. Radiocarbon 44(2): 503-530.
Malta	52.83	103.53	1254.3	Stratum 9	14720	190	18040	300	Tusk	GIN-8476	Conv	Vasil'ev, S.A., Y.V. Kuzmin, L.A. Orlova, V.N. Dementiev. 2002. Radiocarbon-based chronology of the Paleolithic in Siberia and its relevance to the peopling of the New World. Radiocarbon 44(2): 503-530.
Malye Kuruktachi	50.3	130.32	3115.93		14200	130	17390	180	Charcoal	SOAN-3287	Conv	Vasil'ev, S.A., Y.V. Kuzmin, L.A. Orlova, V.N. Dementiev. 2002. Radiocarbon-based chronology of the Paleolithic in Siberia and its relevance to the peopling of the New World. Radiocarbon 44(2): 503-530.
Malye Kuruktachi	50.3	130.32	3115.93		13815	150	17010	100	Charcoal	AA-13399	AMS	Vasil'ev, S.A., Y.V. Kuzmin, L.A. Orlova, V.N. Dementiev. 2002. Radiocarbon-based chronology of the Paleolithic in Siberia and its relevance to the peopling of the New World. Radiocarbon 44(2): 503-530.
Malye Kuruktachi	50.3	130.32	3115.93		13310	105	16270	350	Charcoal	AA-13398	AMS	Vasil'ev, S.A., Y.V. Kuzmin, L.A. Orlova, V.N. Dementiev. 2002. Radiocarbon-based chronology of the Paleolithic in Siberia and its relevance to the peopling of the New World. Radiocarbon 44(2): 503-530.
Malye Kuruktachi	50.3	130.32	3115.93		12485	80	14890	150	Charcoal	AA-17212	AMS	Vasil'ev, S.A., Y.V. Kuzmin, L.A. Orlova, V.N. Dementiev. 2002. Radiocarbon-based chronology of the Paleolithic in Siberia and its relevance to the peopling of the New World. Radiocarbon 44(2): 503-530.
Malye Kuruktachi	50.3	130.32	3115.93		12010	75	13910	100	Charcoal	AA-23128	AMS	Vasil'ev, S.A., Y.V. Kuzmin, L.A. Orlova, V.N. Dementiev. 2002. Radiocarbon-based chronology of the Paleolithic in Siberia and its relevance to the peopling of the New World. Radiocarbon 44(2): 503-530.
Malyi Yaloman Cave	50.42	86.52	74.9284	Layer 3	33350	1145	38250	1860	Charcoal	SOAN-2500	Conv	Vasil'ev, S.A., Y.V. Kuzmin, L.A. Orlova, V.N. Dementiev. 2002. Radiocarbon-based chronology of the Paleolithic in Siberia and its relevance to the peopling of the New World. Radiocarbon 44(2): 503-530.
Mamakan	57.7833	113.983	1987.16		18670	600	22370	720		SOAN-4546		Kuzmin, Y.V. and S.G. Keates. 2006. Dates are not just data: Paleolithic settlement patterns in Siberia edrived from radiocarbon records. American Antiquity 70(4): 773-789.
Mamony 2	52.3	104.17	1295.5	Layer 4	31400	150	35300	290	Bone	GIN-8480	Conv	Vasil'ev, S.A., Y.V. Kuzmin, L.A. Orlova, V.N. Dementiev. 2002. Radiocarbon-based chronology of the Paleolithic in Siberia and its relevance to the peopling of the New World. Radiocarbon 44(2): 503-530.
Masterov Kliych	50.43	110	1717.63	Layer 4	24360	270	29170	430	Bone	AA-8888	AMS	Vasil'ev, S.A., Y.V. Kuzmin, L.A. Orlova, V.N. Dementiev. 2002. Radiocarbon-based chronology of the Paleolithic in Siberia and its relevance to the peopling of the New World. Radiocarbon 44(2): 503-530.
Masterov Kliych	50.43	110	1717.63		32510	1400	37350	1870		AA-23640		Kuzmin, Y.V. and S.G. Keates. 2006. Dates are not just data: Paleolithic settlement patterns in Siberia edrived from radiocarbon records. American Antiquity 70(4): 773-789.	#VALUE!	34060	900		AA-23641		Kuzmin and Keates 2006
Masterov Kliych	50.43	110	1717.63		29860	1000	34060	900		AA-23641		Kuzmin, Y.V. and S.G. Keates. 2006. Dates are not just data: Paleolithic settlement patterns in Siberia edrived from radiocarbon records. American Antiquity 70(4): 773-789.	#VALUE!	29170	430	Bone	AA-8888	AMS	Vasil'ev et al 2002	Meshcherin	1996
Mayniskaya East	52.97	91.45	474.919	East, CL5	16540	170	19860	250	Bone	LE-2135	AMS	Graf, K.E. 2009. "The Good, the Bad, and the Ugly": evaluating the radiocarbon chronology of the middle and late Upper Paleolithic in the Enisei River valley, south-central Siberia. Journal of Archaeological Science 36: 694-707.
Mayniskaya East	52.97	91.45	474.919	East, CL5	16176	180	19360	270	Bone	LE-2135	AMS	Graf, K.E. 2009. "The Good, the Bad, and the Ugly": evaluating the radiocarbon chronology of the middle and late Upper Paleolithic in the Enisei River valley, south-central Siberia. Journal of Archaeological Science 36: 694-707.
Mayniskaya East	52.97	91.45	474.919	East, CL4	13690	390	16590	620	Bone	LE-4251	AMS	Graf, K.E. 2009. "The Good, the Bad, and the Ugly": evaluating the radiocarbon chronology of the middle and late Upper Paleolithic in the Enisei River valley, south-central Siberia. Journal of Archaeological Science 36: 694-707.
Mayniskaya East	52.97	91.45	474.919	East, CL4	12980	130	15790	340	Bone	LE-2133	AMS	Graf, K.E. 2009. "The Good, the Bad, and the Ugly": evaluating the radiocarbon chronology of the middle and late Upper Paleolithic in the Enisei River valley, south-central Siberia. Journal of Archaeological Science 36: 694-707.
Mayniskaya East	52.97	91.45	474.919	East, CL4	12900	100	15470	120	Bone	LE-2133	AMS	Graf, K.E. 2009. "The Good, the Bad, and the Ugly": evaluating the radiocarbon chronology of the middle and late Upper Paleolithic in the Enisei River valley, south-central Siberia. Journal of Archaeological Science 36: 694-707.
Mayniskaya East	52.97	91.45	474.919	East, CL3	12330	150	14500	330	Bone	LE-2149	AMS	Graf, K.E. 2009. "The Good, the Bad, and the Ugly": evaluating the radiocarbon chronology of the middle and late Upper Paleolithic in the Enisei River valley, south-central Siberia. Journal of Archaeological Science 36: 694-707.
Mayniskaya East	52.97	91.45	474.919	East, CL21	12280	150	14420	320	Bone	LE-2300	AMS	Graf, K.E. 2009. "The Good, the Bad, and the Ugly": evaluating the radiocarbon chronology of the middle and late Upper Paleolithic in the Enisei River valley, south-central Siberia. Journal of Archaeological Science 36: 694-707.
Mayniskaya East	52.97	91.45	474.919	East, CL21	12120	120	14210	270	Bone	LE-2300	AMS	Graf, K.E. 2009. "The Good, the Bad, and the Ugly": evaluating the radiocarbon chronology of the middle and late Upper Paleolithic in the Enisei River valley, south-central Siberia. Journal of Archaeological Science 36: 694-707.
Mayniskaya East	52.97	91.45	474.919	East, CL3	12120	650	14490	930	Bone	LE-4252	AMS	Graf, K.E. 2009. "The Good, the Bad, and the Ugly": evaluating the radiocarbon chronology of the middle and late Upper Paleolithic in the Enisei River valley, south-central Siberia. Journal of Archaeological Science 36: 694-707.
Mayniskaya West	52.97	91.45	474.919	West, CLA1	12110	220	14240	380	Bone	LE-4255	AMS	Graf, K.E. 2009. "The Good, the Bad, and the Ugly": evaluating the radiocarbon chronology of the middle and late Upper Paleolithic in the Enisei River valley, south-central Siberia. Journal of Archaeological Science 36: 694-707.
Mayniskaya West	52.97	91.45	474.919	West, CLA1A3	11700	100	13590	120	Dispersed charcoal	LE-3019	AMS	Graf, K.E. 2009. "The Good, the Bad, and the Ugly": evaluating the radiocarbon chronology of the middle and late Upper Paleolithic in the Enisei River valley, south-central Siberia. Journal of Archaeological Science 36: 694-707.
Mead	64.275	213.88	6471.41	Stratum 4	11600	80	13480	90	Charcoal	CAMS-4877	AMS	Bever, M.R. 2006. Too little, too late? The radiocarbon chronology of Alaska and the peopling of the New World. American Antiquity 71(4): 595-620
Mead	64.275	213.88	6471.41	Stratum 4	11560	80	13450	90	Charcoal	CAMS-5198	AMS	Bever, M.R. 2006. Too little, too late? The radiocarbon chronology of Alaska and the peopling of the New World. American Antiquity 71(4): 595-620
Mead	64.275	213.88	6471.41	Stratum 3	10760	170	12700	190	Charcoal	CAMS-4425	AMS	Bever, M.R. 2006. Too little, too late? The radiocarbon chronology of Alaska and the peopling of the New World. American Antiquity 71(4): 595-620
Mead	64.275	213.88	6471.41	Stratum 3	10460	110	12370	200	Charcoal	CAMS-4876	Conv	Bever, M.R. 2006. Too little, too late? The radiocarbon chronology of Alaska and the peopling of the New World. American Antiquity 71(4): 595-620
Mead	64.275	213.88	6471.41	Stratum 3	10410	80	12340	180	Charcoal	CAMS-5197	AMS	Bever, M.R. 2006. Too little, too late? The radiocarbon chronology of Alaska and the peopling of the New World. American Antiquity 71(4): 595-620
Mesa	70.45	209.64	5821.82		10260	110	12060	270	Charcoal	BETA-96070	AMS	Bever, M.R. 2006. Too little, too late? The radiocarbon chronology of Alaska and the peopling of the New World. American Antiquity 71(4): 595-620
Mesa	70.45	209.64	5821.82		10240	80	11990	180	Charcoal	BETA-55283	AMS	Bever, M.R. 2006. Too little, too late? The radiocarbon chronology of Alaska and the peopling of the New World. American Antiquity 71(4): 595-620
Mesa	70.45	209.64	5821.82		10230	60	11950	120	Charcoal	BETA-95600	AMS	Bever, M.R. 2006. Too little, too late? The radiocarbon chronology of Alaska and the peopling of the New World. American Antiquity 71(4): 595-620
Mesa	70.45	209.64	5821.82		10180	60	11870	130	Charcoal	BETA-133353	AMS	Bever, M.R. 2006. Too little, too late? The radiocarbon chronology of Alaska and the peopling of the New World. American Antiquity 71(4): 595-620
Mesa	70.45	209.64	5821.82		10170	50	11860	120	Charcoal	BETA-118581	AMS	Bever, M.R. 2006. Too little, too late? The radiocarbon chronology of Alaska and the peopling of the New World. American Antiquity 71(4): 595-620
Mesa	70.45	209.64	5821.82		10150	130	11780	280	Charcoal	BETA-96069	AMS	Bever, M.R. 2006. Too little, too late? The radiocarbon chronology of Alaska and the peopling of the New World. American Antiquity 71(4): 595-620
Mesa	70.45	209.64	5821.82		10130	60	11760	170	Charcoal	BETA-95914	AMS	Bever, M.R. 2006. Too little, too late? The radiocarbon chronology of Alaska and the peopling of the New World. American Antiquity 71(4): 595-620
Mesa	70.45	209.64	5821.82		10130	50	11780	150	Charcoal	BETA-118585	AMS	Bever, M.R. 2006. Too little, too late? The radiocarbon chronology of Alaska and the peopling of the New World. American Antiquity 71(4): 595-620
Mesa	70.45	209.64	5821.82		10120	50	11760	160	Charcoal	BETA-142262	AMS	Bever, M.R. 2006. Too little, too late? The radiocarbon chronology of Alaska and the peopling of the New World. American Antiquity 71(4): 595-620
Mesa	70.45	209.64	5821.82		10100	50	11690	170	Charcoal	BETA-118582	AMS	Bever, M.R. 2006. Too little, too late? The radiocarbon chronology of Alaska and the peopling of the New World. American Antiquity 71(4): 595-620
Mesa	70.45	209.64	5821.82		10090	110	11680	240	Charcoal	BETA-96066	AMS	Bever, M.R. 2006. Too little, too late? The radiocarbon chronology of Alaska and the peopling of the New World. American Antiquity 71(4): 595-620
Mesa	70.45	209.64	5821.82		10090	85	11670	220	Charcoal	BETA-50428	AMS	Bever, M.R. 2006. Too little, too late? The radiocarbon chronology of Alaska and the peopling of the New World. American Antiquity 71(4): 595-620
Mesa	70.45	209.64	5821.82		10080	120	11670	250	Charcoal	BETA-96068	AMS	Bever, M.R. 2006. Too little, too late? The radiocarbon chronology of Alaska and the peopling of the New World. American Antiquity 71(4): 595-620
Mesa	70.45	209.64	5821.82		10080	60	11640	170	Charcoal	BETA-95913	AMS	Bever, M.R. 2006. Too little, too late? The radiocarbon chronology of Alaska and the peopling of the New World. American Antiquity 71(4): 595-620
Mesa	70.45	209.64	5821.82		10080	50	11630	160	Charcoal	BETA-142261	AMS	Bever, M.R. 2006. Too little, too late? The radiocarbon chronology of Alaska and the peopling of the New World. American Antiquity 71(4): 595-620
Mesa	70.45	209.64	5821.82		10080	50	11630	160	Charcoal	BETA-84650	AMS	Bever, M.R. 2006. Too little, too late? The radiocarbon chronology of Alaska and the peopling of the New World. American Antiquity 71(4): 595-620
Mesa	70.45	209.64	5821.82		10080	40	11630	140	Charcoal	BETA-125997	AMS	Bever, M.R. 2006. Too little, too late? The radiocarbon chronology of Alaska and the peopling of the New World. American Antiquity 71(4): 595-620
Mesa	70.45	209.64	5821.82		10070	60	11620	170	Charcoal	BETA-69898	AMS	Bever, M.R. 2006. Too little, too late? The radiocarbon chronology of Alaska and the peopling of the New World. American Antiquity 71(4): 595-620
Mesa	70.45	209.64	5821.82		10060	70	11610	180	Charcoal	BETA-52606	AMS	Bever, M.R. 2006. Too little, too late? The radiocarbon chronology of Alaska and the peopling of the New World. American Antiquity 71(4): 595-620
Mesa	70.45	209.64	5821.82		10050	90	11600	200	Charcoal	BETA-69900	AMS	Bever, M.R. 2006. Too little, too late? The radiocarbon chronology of Alaska and the peopling of the New World. American Antiquity 71(4): 595-620
Mesa	70.45	209.64	5821.82		10050	50	11580	140	Charcoal	BETA-118583	AMS	Bever, M.R. 2006. Too little, too late? The radiocarbon chronology of Alaska and the peopling of the New World. American Antiquity 71(4): 595-620
Mesa	70.45	209.64	5821.82		10040	50	11560	140	Charcoal	BETA-118584	AMS	Bever, M.R. 2006. Too little, too late? The radiocarbon chronology of Alaska and the peopling of the New World. American Antiquity 71(4): 595-620
Mesa	70.45	209.64	5821.82		10030	40	11540	130	Charcoal	BETA-125998	AMS	Bever, M.R. 2006. Too little, too late? The radiocarbon chronology of Alaska and the peopling of the New World. American Antiquity 71(4): 595-620
Mesa	70.45	209.64	5821.82		10000	80	11520	170	Charcoal	BETA-55285	AMS	Bever, M.R. 2006. Too little, too late? The radiocarbon chronology of Alaska and the peopling of the New World. American Antiquity 71(4): 595-620
Mesa	70.45	209.64	5821.82		10000	50	11490	130	Charcoal	BETA-119100	AMS	Bever, M.R. 2006. Too little, too late? The radiocarbon chronology of Alaska and the peopling of the New World. American Antiquity 71(4): 595-620
Mesa	70.45	209.64	5821.82		9990	80	11510	170	Charcoal	BETA-55282	AMS	Bever, M.R. 2006. Too little, too late? The radiocarbon chronology of Alaska and the peopling of the New World. American Antiquity 71(4): 595-620
Mesa	70.45	209.64	5821.82		9980	60	11470	140	Charcoal	BETA-84649	AMS	Bever, M.R. 2006. Too little, too late? The radiocarbon chronology of Alaska and the peopling of the New World. American Antiquity 71(4): 595-620
Mesa	70.45	209.64	5821.82		9950	60	11440	140	Charcoal	BETA-133354	AMS	Bever, M.R. 2006. Too little, too late? The radiocarbon chronology of Alaska and the peopling of the New World. American Antiquity 71(4): 595-620
Mesa	70.45	209.64	5821.82		9945	75	11450	150	Charcoal	BETA-50430	AMS	Bever, M.R. 2006. Too little, too late? The radiocarbon chronology of Alaska and the peopling of the New World. American Antiquity 71(4): 595-620
Mesa	70.45	209.64	5821.82		9930	80	11440	150	Charcoal	BETA-55284	AMS	Bever, M.R. 2006. Too little, too late? The radiocarbon chronology of Alaska and the peopling of the New World. American Antiquity 71(4): 595-620
Mesa	70.45	209.64	5821.82		9930	40	11370	90	Charcoal	GX-26567	AMS	Bever, M.R. 2006. Too little, too late? The radiocarbon chronology of Alaska and the peopling of the New World. American Antiquity 71(4): 595-620
Mesa	70.45	209.64	5821.82		9920	50	11370	100	Charcoal	BETA-120398	AMS	Bever, M.R. 2006. Too little, too late? The radiocarbon chronology of Alaska and the peopling of the New World. American Antiquity 71(4): 595-620
Mesa	70.45	209.64	5821.82		9900	80	11410	150	Charcoal	BETA-69899	AMS	Bever, M.R. 2006. Too little, too late? The radiocarbon chronology of Alaska and the peopling of the New World. American Antiquity 71(4): 595-620
Mesa	70.45	209.64	5821.82		9900	70	11390	130	Charcoal	BETA-57429	AMS	Bever, M.R. 2006. Too little, too late? The radiocarbon chronology of Alaska and the peopling of the New World. American Antiquity 71(4): 595-620
Mesa	70.45	209.64	5821.82		9860	50	11280	50	Charcoal	BETA-120399	AMS	Bever, M.R. 2006. Too little, too late? The radiocarbon chronology of Alaska and the peopling of the New World. American Antiquity 71(4): 595-620
Mesa	70.45	209.64	5821.82		9850	150	11350	260	Charcoal	BETA-96067	AMS	Bever, M.R. 2006. Too little, too late? The radiocarbon chronology of Alaska and the peopling of the New World. American Antiquity 71(4): 595-620
Mesa	70.45	209.64	5821.82		9810	110	11250	170	Charcoal	BETA-96065	AMS	Bever, M.R. 2006. Too little, too late? The radiocarbon chronology of Alaska and the peopling of the New World. American Antiquity 71(4): 595-620
Mesa	70.45	209.64	5821.82		9800	60	11220	50	Charcoal	BETA-120793	AMS	Bever, M.R. 2006. Too little, too late? The radiocarbon chronology of Alaska and the peopling of the New World. American Antiquity 71(4): 595-620
Mesa	70.45	209.64	5821.82		9780	40	11210	30	Charcoal	BETA-130577	AMS	Bever, M.R. 2006. Too little, too late? The radiocarbon chronology of Alaska and the peopling of the New World. American Antiquity 71(4): 595-620
Mesa	70.45	209.64	5821.82		9740	50	11170	50	Charcoal	BETA-120400	AMS	Bever, M.R. 2006. Too little, too late? The radiocarbon chronology of Alaska and the peopling of the New World. American Antiquity 71(4): 595-620
Mesa	70.45	209.64	5821.82		9730	80	11060	160	Charcoal	BETA-36805	AMS	Bever, M.R. 2006. Too little, too late? The radiocarbon chronology of Alaska and the peopling of the New World. American Antiquity 71(4): 595-620
Mogochino 1	57.73	83.55	790.379	cultural Layer	20150	240	24100	310	Bone	SOAN-1513	Conv	Vasil'ev, S.A., Y.V. Kuzmin, L.A. Orlova, V.N. Dementiev. 2002. Radiocarbon-based chronology of the Paleolithic in Siberia and its relevance to the peopling of the New World. Radiocarbon 44(2): 503-530.
Moose Creek	64.067	210.9	6403.57	Stratum 1	11190	60	13120	80	Charcoal	BETA-96627	AMS	Bever, M.R. 2006. Too little, too late? The radiocarbon chronology of Alaska and the peopling of the New World. American Antiquity 71(4): 595-620
Moose Creek	64.067	210.9	6403.57	Stratum 2	10500	60	12460	150	Charcoal	BETA-106040	AMS	Bever, M.R. 2006. Too little, too late? The radiocarbon chronology of Alaska and the peopling of the New World. American Antiquity 71(4): 595-620
Mukhor-Tala 7	51.78	108.8	1614.23		11630	300	13590	340	Charcoal	SOAN-3468	Conv	Vasil'ev, S.A., Y.V. Kuzmin, L.A. Orlova, V.N. Dementiev. 2002. Radiocarbon-based chronology of the Paleolithic in Siberia and its relevance to the peopling of the New World. Radiocarbon 44(2): 503-530.
Nepa	59.1667	108.417	2463.56		26065	300	30960	370		AA-8885		Kuzmin, Y.V. and S.G. Keates. 2006. Dates are not just data: Paleolithic settlement patterns in Siberia edrived from radiocarbon records. American Antiquity 70(4): 773-789.
Nepa	59.1667	108.417	2463.56		33100	1500	38010	2060		AA-27382		Kuzmin, Y.V. and S.G. Keates. 2006. Dates are not just data: Paleolithic settlement patterns in Siberia edrived from radiocarbon records. American Antiquity 70(4): 773-789.
Nizhniaya Dzhilinda 1	55.63	115.87	2073.49	Layer 6	11280	80	13180	80	Charcoal	LE-1953	Conv	Kuzmin Y.V., K.B. Tankersley. 1996. The Colonization of eastern Siberia: an evaluation of the Paleolithic age radiocarbon dates. Journal of Archaeological Science 23: 577-585.
Nizhniaya Dzhilinda 1	55.63	115.87	2073.49	Layer 6	11280	120	13180	110	Charcoal	LE-1952	Conv	Kuzmin Y.V., K.B. Tankersley. 1996. The Colonization of eastern Siberia: an evaluation of the Paleolithic age radiocarbon dates. Journal of Archaeological Science 23: 577-585.
Nizhniaya Dzhilinda 1	55.63	115.87	2073.49	Layer 7	12330	250	14540	450	Charcoal	GIN-6466	Conv	Vasil'ev, S.A., Y.V. Kuzmin, L.A. Orlova, V.N. Dementiev. 2002. Radiocarbon-based chronology of the Paleolithic in Siberia and its relevance to the peopling of the New World. Radiocarbon 44(2): 503-530.
Nizhny Idzhir 1	52.08	92.35	493.845		17200	140	20660	160	Charcoal	LE-1984	Conv	Vasil'ev, S.A., Y.V. Kuzmin, L.A. Orlova, V.N. Dementiev. 2002. Radiocarbon-based chronology of the Paleolithic in Siberia and its relevance to the peopling of the New World. Radiocarbon 44(2): 503-530.
Novoselovo 13	54.97	90.95	594.522	Layer 1	15030	620	18180	610	Bone	LE-4896	Conv	Graf, K.E. 2009. "The Good, the Bad, and the Ugly": evaluating the radiocarbon chronology of the middle and late Upper Paleolithic in the Enisei River valley, south-central Siberia. Journal of Archaeological Science 36: 694-707.
Novoselovo 13	54.97	90.95	594.522	Layer 1	13630	200	16700	290	Bone	LE-4805	Conv	Graf, K.E. 2009. "The Good, the Bad, and the Ugly": evaluating the radiocarbon chronology of the middle and late Upper Paleolithic in the Enisei River valley, south-central Siberia. Journal of Archaeological Science 36: 694-707.
Novoselovo 6	55.03	90.97	600.485		18090	940	21710	1100	Bone	LE-4807	Conv	Vasil'ev, S.A., Y.V. Kuzmin, L.A. Orlova, V.N. Dementiev. 2002. Radiocarbon-based chronology of the Paleolithic in Siberia and its relevance to the peopling of the New World. Radiocarbon 44(2): 503-530.
Novoselovo 6	55.03	90.97	600.485		13570	140	16750	170	Bone	LE-5045	Conv	Vasil'ev, S.A., Y.V. Kuzmin, L.A. Orlova, V.N. Dementiev. 2002. Radiocarbon-based chronology of the Paleolithic in Siberia and its relevance to the peopling of the New World. Radiocarbon 44(2): 503-530.
Novoselovo 7	55.03	90.98	600.889	A5	13800	140	16990	90	Bone	AA-68674	AMS	Graf, K.E. 2009. "The Good, the Bad, and the Ugly": evaluating the radiocarbon chronology of the middle and late Upper Paleolithic in the Enisei River valley, south-central Siberia. Journal of Archaeological Science 36: 694-707.
Novoselovo 7	55.03	90.98	600.889	A4	13480	140	16550	290	Bone	AA-68672	AMS	Graf, K.E. 2009. "The Good, the Bad, and the Ugly": evaluating the radiocarbon chronology of the middle and late Upper Paleolithic in the Enisei River valley, south-central Siberia. Journal of Archaeological Science 36: 694-707.
Ogonki 5	46.78	142.43	4088.11	Layer 2b	19320	145	23180	170	Charcoal	AA-20864	AMS	Vasil'ev, S.A., Y.V. Kuzmin, L.A. Orlova, V.N. Dementiev. 2002. Radiocarbon-based chronology of the Paleolithic in Siberia and its relevance to the peopling of the New World. Radiocarbon 44(2): 503-530.
Ogonki 5	46.78	142.43	4088.11	Layer 2b	18920	150	22820	190	Charcoal	AA-25434	AMS	Vasil'ev, S.A., Y.V. Kuzmin, L.A. Orlova, V.N. Dementiev. 2002. Radiocarbon-based chronology of the Paleolithic in Siberia and its relevance to the peopling of the New World. Radiocarbon 44(2): 503-530.
Ogonki 5	46.78	142.43	4088.11	Layer 2b	17860	120	21380	110	Charcoal	AA-23137	AMS	Vasil'ev, S.A., Y.V. Kuzmin, L.A. Orlova, V.N. Dementiev. 2002. Radiocarbon-based chronology of the Paleolithic in Siberia and its relevance to the peopling of the New World. Radiocarbon 44(2): 503-530.
Oshurkovo	51.87	107.42	1518.9	Layer 3	10900	500	12640	630	Charcoal	GIN-302		Kuzmin Y.V., K.B. Tankersley. 1996. The Colonization of eastern Siberia: an evaluation of the Paleolithic age radiocarbon dates. Journal of Archaeological Science 23: 577-585.
Owl Ridge	64.013	210.44	6394.56	Stratum 1	11340	150	13250	160	Charcoal	B-11209	Conv	Bever, M.R. 2006. Too little, too late? The radiocarbon chronology of Alaska and the peopling of the New World. American Antiquity 71(4): 595-620
Oznachennoye 1	53.08	91.42	479.326		15020	150	18220	240	Bone	LE-1404	Conv	Vasil'ev, S.A., Y.V. Kuzmin, L.A. Orlova, V.N. Dementiev. 2002. Radiocarbon-based chronology of the Paleolithic in Siberia and its relevance to the peopling of the New World. Radiocarbon 44(2): 503-530.
Oznachennoye 1	53.08	91.42	479.326		14100	150	17320	190	Bone	LE-1404	Conv	Vasil'ev, S.A., Y.V. Kuzmin, L.A. Orlova, V.N. Dementiev. 2002. Radiocarbon-based chronology of the Paleolithic in Siberia and its relevance to the peopling of the New World. Radiocarbon 44(2): 503-530.
Panguingue Creek	63.94	210.95	6416.23	Stratum 1	10180	130	11840	290	Charcoal	AA-1686	AMS	Bever, M.R. 2006. Too little, too late? The radiocarbon chronology of Alaska and the peopling of the New World. American Antiquity 71(4): 595-620
Panguingue Creek	63.94	210.95	6416.23	Stratum 1	9836	62	11270	60	Charcoal	GX-17457	AMS	Bever, M.R. 2006. Too little, too late? The radiocarbon chronology of Alaska and the peopling of the New World. American Antiquity 71(4): 595-620
Phipps	63.04	213.94	6584.89		10230	70	11950	140	Charcoal	CAMS-7659	AMS	Bever, M.R. 2006. Too little, too late? The radiocarbon chronology of Alaska and the peopling of the New World. American Antiquity 71(4): 595-620
Phipps	63.04	213.94	6584.89		10150	280	11860	480	Charcoal	UGA-572	Conv	Bever, M.R. 2006. Too little, too late? The radiocarbon chronology of Alaska and the peopling of the New World. American Antiquity 71(4): 595-620
Podzvonkaya	50.27	107.23	1527.51		38900	3300	42610	3160	Bone	AA-26741	AMS	Vasil'ev, S.A., Y.V. Kuzmin, L.A. Orlova, V.N. Dementiev. 2002. Radiocarbon-based chronology of the Paleolithic in Siberia and its relevance to the peopling of the New World. Radiocarbon 44(2): 503-530.
Podzvonkaya	50.27	107.23	1527.51		26000	1000	30750	860	Bone	SOAN-3404	Conv	Vasil'ev, S.A., Y.V. Kuzmin, L.A. Orlova, V.N. Dementiev. 2002. Radiocarbon-based chronology of the Paleolithic in Siberia and its relevance to the peopling of the New World. Radiocarbon 44(2): 503-530.
Podzvonkaya	50.27	107.23	1527.51		22675	265	27380	390	Bone	SOAN-3350	Conv	Vasil'ev, S.A., Y.V. Kuzmin, L.A. Orlova, V.N. Dementiev. 2002. Radiocarbon-based chronology of the Paleolithic in Siberia and its relevance to the peopling of the New World. Radiocarbon 44(2): 503-530.
Priiskovaya	50.18	108.55	1621.65		25825	290	30760	390	Bone	AA-8891	AMS	Vasil'ev, S.A., Y.V. Kuzmin, L.A. Orlova, V.N. Dementiev. 2002. Radiocarbon-based chronology of the Paleolithic in Siberia and its relevance to the peopling of the New World. Radiocarbon 44(2): 503-530.
Pritubinsk	53.95	91.83	556.339	Layer 3	15600	495	18770	610	Charcoal	SOAN-2854	Conv	Vasil'ev, S.A., Y.V. Kuzmin, L.A. Orlova, V.N. Dementiev. 2002. Radiocarbon-based chronology of the Paleolithic in Siberia and its relevance to the peopling of the New World. Radiocarbon 44(2): 503-530.
Qingtoushan	45.287	124.308	2909.57		10940	170	12900	140	fossil bone	ZK1374		Barton, L.W., P.J. Brantingham and D.X. Ji. 2007. Late Pleistocene Climate Change and Paleolithic Cultural Evolution in Northern China: Implications from the Last Glacial Maximum. In Late Quaternary Climate Change and Human Adaptation in Arid China. edited by David B. Madsen, Chen Fahu and Gao Xing, pp. 105-128. Developments in Quaternary Science. Amsterdam: Elsevier.
Rychkovo	59.45	62.35	1753.87		17810	320	21430	450	Bone	SOAN-4463	Conv	Kuzmin, Y.V. 2008. Siberia at the Last Glacial Maximum: environment and archaeology. Journal of Archaeological Research 16(2): 163-221.
Sabanikha	54.58	91.07	567.018		29550	500	33820	450	Bone	LE-3747	AMS	Graf, K.E. 2009. "The Good, the Bad, and the Ugly": evaluating the radiocarbon chronology of the middle and late Upper Paleolithic in the Enisei River valley, south-central Siberia. Journal of Archaeological Science 36: 694-707.
Sabanikha	54.58	91.07	567.018		26250	250	31110	330	Charcoal	AA-68665	AMS	Graf, K.E. 2009. "The Good, the Bad, and the Ugly": evaluating the radiocarbon chronology of the middle and late Upper Paleolithic in the Enisei River valley, south-central Siberia. Journal of Archaeological Science 36: 694-707.
Sabanikha	54.58	91.07	567.018		25960	240	30890	340	Charcoal	AA-68666	AMS	Graf, K.E. 2009. "The Good, the Bad, and the Ugly": evaluating the radiocarbon chronology of the middle and late Upper Paleolithic in the Enisei River valley, south-central Siberia. Journal of Archaeological Science 36: 694-707.
Sabanikha	54.58	91.07	567.018		25660	250	30570	350	Charcoal	AA-68667	AMS	Graf, K.E. 2009. "The Good, the Bad, and the Ugly": evaluating the radiocarbon chronology of the middle and late Upper Paleolithic in the Enisei River valley, south-central Siberia. Journal of Archaeological Science 36: 694-707.
Shestakovo	55.9	87.95	597.215	Layer 24	25660	200	30540	290	Bone	GrA-13238	AMS	Vasil'ev, S.A., Y.V. Kuzmin, L.A. Orlova, V.N. Dementiev. 2002. Radiocarbon-based chronology of the Paleolithic in Siberia and its relevance to the peopling of the New World. Radiocarbon 44(2): 503-530.
Shestakovo	55.9	87.95	597.215	Layer 24	24590	110	29640	110	Bone	GrA-13239	AMS	Vasil'ev, S.A., Y.V. Kuzmin, L.A. Orlova, V.N. Dementiev. 2002. Radiocarbon-based chronology of the Paleolithic in Siberia and its relevance to the peopling of the New World. Radiocarbon 44(2): 503-530.
Shestakovo	55.9	87.95	597.215	Layer 19	24360	150	29250	340	Bone	GrA-10935	AMS	Vasil'ev, S.A., Y.V. Kuzmin, L.A. Orlova, V.N. Dementiev. 2002. Radiocarbon-based chronology of the Paleolithic in Siberia and its relevance to the peopling of the New World. Radiocarbon 44(2): 503-530.
Shestakovo	55.9	87.95	597.215	Layer 22	23330	110	28120	90	Bone	GrA-13235	AMS	Vasil'ev, S.A., Y.V. Kuzmin, L.A. Orlova, V.N. Dementiev. 2002. Radiocarbon-based chronology of the Paleolithic in Siberia and its relevance to the peopling of the New World. Radiocarbon 44(2): 503-530.
Shestakovo	55.9	87.95	597.215	Layer 19	23290	200	28090	140	Charcoal	AA-35322	AMS	Vasil'ev, S.A., Y.V. Kuzmin, L.A. Orlova, V.N. Dementiev. 2002. Radiocarbon-based chronology of the Paleolithic in Siberia and its relevance to the peopling of the New World. Radiocarbon 44(2): 503-530.
Shestakovo	55.9	87.95	597.215	Layer 19	23250	110	28070	90	Charcoal	GrA-13233	AMS	Vasil'ev, S.A., Y.V. Kuzmin, L.A. Orlova, V.N. Dementiev. 2002. Radiocarbon-based chronology of the Paleolithic in Siberia and its relevance to the peopling of the New World. Radiocarbon 44(2): 503-530.
Shestakovo	55.9	87.95	597.215		22990	170	27780	230	Bone	SOAN-1386	Conv	Vasil'ev, S.A., Y.V. Kuzmin, L.A. Orlova, V.N. Dementiev. 2002. Radiocarbon-based chronology of the Paleolithic in Siberia and its relevance to the peopling of the New World. Radiocarbon 44(2): 503-530.
Shestakovo	55.9	87.95	597.215		22980	125	27870	130	Bone	SOAN-1380	Conv	Vasil'ev, S.A., Y.V. Kuzmin, L.A. Orlova, V.N. Dementiev. 2002. Radiocarbon-based chronology of the Paleolithic in Siberia and its relevance to the peopling of the New World. Radiocarbon 44(2): 503-530.
Shestakovo	55.9	87.95	597.215	Layer 22	22500	280	27200	450	Bone	SOAN-4177	Conv	Vasil'ev, S.A., Y.V. Kuzmin, L.A. Orlova, V.N. Dementiev. 2002. Radiocarbon-based chronology of the Paleolithic in Siberia and its relevance to the peopling of the New World. Radiocarbon 44(2): 503-530.
Shestakovo	55.9	87.95	597.215		22410	200	27140	400	Bone	LU-104	Conv	Vasil'ev, S.A., Y.V. Kuzmin, L.A. Orlova, V.N. Dementiev. 2002. Radiocarbon-based chronology of the Paleolithic in Siberia and its relevance to the peopling of the New World. Radiocarbon 44(2): 503-530.
Shestakovo	55.9	87.95	597.215	Layer 19	22340	175	27040	430	Bone	GrA-13240	AMS	Vasil'ev, S.A., Y.V. Kuzmin, L.A. Orlova, V.N. Dementiev. 2002. Radiocarbon-based chronology of the Paleolithic in Siberia and its relevance to the peopling of the New World. Radiocarbon 44(2): 503-530.
Shestakovo	55.9	87.95	597.215	Layer 22	22240	185	26820	470	Bone	SOAN-3612	Conv	Vasil'ev, S.A., Y.V. Kuzmin, L.A. Orlova, V.N. Dementiev. 2002. Radiocarbon-based chronology of the Paleolithic in Siberia and its relevance to the peopling of the New World. Radiocarbon 44(2): 503-530.
Shestakovo	55.9	87.95	597.215	Layer 17	21560	100	25610	240	Bone	GrA-13234	AMS	Vasil'ev, S.A., Y.V. Kuzmin, L.A. Orlova, V.N. Dementiev. 2002. Radiocarbon-based chronology of the Paleolithic in Siberia and its relevance to the peopling of the New World. Radiocarbon 44(2): 503-530.
Shestakovo	55.9	87.95	597.215	Layer 21	21300	420	25490	530	Bone	SOAN-3611	Conv	Vasil'ev, S.A., Y.V. Kuzmin, L.A. Orlova, V.N. Dementiev. 2002. Radiocarbon-based chronology of the Paleolithic in Siberia and its relevance to the peopling of the New World. Radiocarbon 44(2): 503-530.
Shestakovo	55.9	87.95	597.215	Layer 19	20800	450	24830	580	Charcoal	SOAN-3606	Conv	Vasil'ev, S.A., Y.V. Kuzmin, L.A. Orlova, V.N. Dementiev. 2002. Radiocarbon-based chronology of the Paleolithic in Siberia and its relevance to the peopling of the New World. Radiocarbon 44(2): 503-530.
Shestakovo	55.9	87.95	597.215	Layer 19	20770	560	24820	720	Bone	SOAN-3218	Conv	Vasil'ev, S.A., Y.V. Kuzmin, L.A. Orlova, V.N. Dementiev. 2002. Radiocarbon-based chronology of the Paleolithic in Siberia and its relevance to the peopling of the New World. Radiocarbon 44(2): 503-530.
Shestakovo	55.9	87.95	597.215		20490	150	24480	190	Charcoal	SOAN-1684	Conv	Vasil'ev, S.A., Y.V. Kuzmin, L.A. Orlova, V.N. Dementiev. 2002. Radiocarbon-based chronology of the Paleolithic in Siberia and its relevance to the peopling of the New World. Radiocarbon 44(2): 503-530.
Shestakovo	55.9	87.95	597.215	Layer 19	20480	180	24430	230	Bone	SOAN-3607	Conv	Vasil'ev, S.A., Y.V. Kuzmin, L.A. Orlova, V.N. Dementiev. 2002. Radiocarbon-based chronology of the Paleolithic in Siberia and its relevance to the peopling of the New World. Radiocarbon 44(2): 503-530.
Shestakovo	55.9	87.95	597.215	Layer 19	20360	210	24290	280	Bone	SOAN-3608	Conv	Vasil'ev, S.A., Y.V. Kuzmin, L.A. Orlova, V.N. Dementiev. 2002. Radiocarbon-based chronology of the Paleolithic in Siberia and its relevance to the peopling of the New World. Radiocarbon 44(2): 503-530.
Shestakovo	55.9	87.95	597.215	Layer 17	19190	310	23040	310	Bone	SOAN-3609	Conv	Vasil'ev, S.A., Y.V. Kuzmin, L.A. Orlova, V.N. Dementiev. 2002. Radiocarbon-based chronology of the Paleolithic in Siberia and its relevance to the peopling of the New World. Radiocarbon 44(2): 503-530.
Shestakovo	55.9	87.95	597.215	Layer 17	18040	175	21750	310	Bone	SOAN-3610	Conv	Vasil'ev, S.A., Y.V. Kuzmin, L.A. Orlova, V.N. Dementiev. 2002. Radiocarbon-based chronology of the Paleolithic in Siberia and its relevance to the peopling of the New World. Radiocarbon 44(2): 503-530.
Shikaevka 2	56.32	66.37	1407.45		18050	95	21600	130	Bone	SOAN-2211	Conv	Vasil'ev, S.A., Y.V. Kuzmin, L.A. Orlova, V.N. Dementiev. 2002. Radiocarbon-based chronology of the Paleolithic in Siberia and its relevance to the peopling of the New World. Radiocarbon 44(2): 503-530.
Shishkino 2	54.03	105.78	1415.02	Layer 3	13900	200	17150	210	Charcoal	GIN-5634	Conv	Vasil'ev, S.A., Y.V. Kuzmin, L.A. Orlova, V.N. Dementiev. 2002. Radiocarbon-based chronology of the Paleolithic in Siberia and its relevance to the peopling of the New World. Radiocarbon 44(2): 503-530.
Shishkino 8	54.02	105.67	1407.75		21190	175	25260	270	Bone	AA-8882	AMS	Vasil'ev, S.A., Y.V. Kuzmin, L.A. Orlova, V.N. Dementiev. 2002. Radiocarbon-based chronology of the Paleolithic in Siberia and its relevance to the peopling of the New World. Radiocarbon 44(2): 503-530.
Shlenka	52.08	92.33	492.526		20100	300	24050	360	bone	GIN-3017	Conv	Kuzmin Y., L.A. Orlova. 1998. Radiocarbon chronology of the Siberian Paleolithic. Journal of World Prehistory 21: 1-53.
Shlenka	52.08	92.33	492.526		20100	100	24030	190	bone	GIN-2863	Conv	Kuzmin Y., L.A. Orlova. 1998. Radiocarbon chronology of the Siberian Paleolithic. Journal of World Prehistory 21: 1-53.
Shlenka	52.08	92.33	492.526		19700	200	23590	190	bone	GIN-2861	Conv	Kuzmin Y., L.A. Orlova. 1998. Radiocarbon chronology of the Siberian Paleolithic. Journal of World Prehistory 21: 1-53.
Shlenka	52.08	92.33	492.526		18600	2000	22330	2340	bone	GIN-2862	Conv	Kuzmin Y., L.A. Orlova. 1998. Radiocarbon chronology of the Siberian Paleolithic. Journal of World Prehistory 21: 1-53.
Shlenka	52.08	92.33	492.526		17660	700	21270	880	bone	GIN-2862a	Conv	Kuzmin Y., L.A. Orlova. 1998. Radiocarbon chronology of the Siberian Paleolithic. Journal of World Prehistory 21: 1-53.
Siberdik	61.63	149.52	3957.45	Layer 3	13225	230	16150	440	Charcoal	MAG-916	Conv	Vasil'ev, S.A., Y.V. Kuzmin, L.A. Orlova, V.N. Dementiev. 2002. Radiocarbon-based chronology of the Paleolithic in Siberia and its relevance to the peopling of the New World. Radiocarbon 44(2): 503-530.
Sokhatino 4	52.02	113.43	1927.49	Layer 4	11900	130	13810	150	Bone	SOAN-841	Conv	Kuzmin Y.V., K.B. Tankersley. 1996. The Colonization of eastern Siberia: an evaluation of the Paleolithic age radiocarbon dates. Journal of Archaeological Science 23: 577-585.
Sokhatino 4	52.02	113.43	1927.49		26110	150	31020	280	Charcoal	SOAN-1138	Conv	Vasil'ev, S.A., Y.V. Kuzmin, L.A. Orlova, V.N. Dementiev. 2002. Radiocarbon-based chronology of the Paleolithic in Siberia and its relevance to the peopling of the New World. Radiocarbon 44(2): 503-530.
Sokhatino 4	52.02	113.43	1927.49	Layer 8	16970	720	20340	880	Bone	LE-3653	Conv	Vasil'ev, S.A., Y.V. Kuzmin, L.A. Orlova, V.N. Dementiev. 2002. Radiocarbon-based chronology of the Paleolithic in Siberia and its relevance to the peopling of the New World. Radiocarbon 44(2): 503-530.
Sokhatino 4	52.02	113.43	1927.49	Layer 7	16820	390	20150	500	Bone	LE-3647	Conv	Vasil'ev, S.A., Y.V. Kuzmin, L.A. Orlova, V.N. Dementiev. 2002. Radiocarbon-based chronology of the Paleolithic in Siberia and its relevance to the peopling of the New World. Radiocarbon 44(2): 503-530.
Sokhatino 4	52.02	113.43	1927.49	Layer 6	15820	300	19050	320	Bone	LE-3652	Conv	Vasil'ev, S.A., Y.V. Kuzmin, L.A. Orlova, V.N. Dementiev. 2002. Radiocarbon-based chronology of the Paleolithic in Siberia and its relevance to the peopling of the New World. Radiocarbon 44(2): 503-530.
Sosnovy Bor	52.87	103.43	1247.89	Layer 4	12090	110	14150	260	Bone	AA-38038	AMS	Vasil'ev, S.A., Y.V. Kuzmin, L.A. Orlova, V.N. Dementiev. 2002. Radiocarbon-based chronology of the Paleolithic in Siberia and its relevance to the peopling of the New World. Radiocarbon 44(2): 503-530.
Sosnovy Bor	52.87	103.43	1247.89	Layer 3b	12060	120	14110	260	Bone	GIN-5328	Conv	Vasil'ev, S.A., Y.V. Kuzmin, L.A. Orlova, V.N. Dementiev. 2002. Radiocarbon-based chronology of the Paleolithic in Siberia and its relevance to the peopling of the New World. Radiocarbon 44(2): 503-530.
Spein Mountain	60.6	199.55	6312.19		10050	90	11600	200	Charcoal	CAMS-8281	AMS	Bever, M.R. 2006. Too little, too late? The radiocarbon chronology of Alaska and the peopling of the New World. American Antiquity 71(4): 595-620
Strizhovaya Gora	56.18	95.92	913.913	Layer 18	14000	1500	16610	1920	Bone	GIN-5326	Conv	Vasil'ev, S.A., Y.V. Kuzmin, L.A. Orlova, V.N. Dementiev. 2002. Radiocarbon-based chronology of the Paleolithic in Siberia and its relevance to the peopling of the New World. Radiocarbon 44(2): 503-530.
Strizhovaya Gora	56.18	95.92	913.913	Layer 16	12250	150	14390	310	Bone	GIN-5820	Conv	Vasil'ev, S.A., Y.V. Kuzmin, L.A. Orlova, V.N. Dementiev. 2002. Radiocarbon-based chronology of the Paleolithic in Siberia and its relevance to the peopling of the New World. Radiocarbon 44(2): 503-530.
Strizhovaya Gora	56.18	95.92	913.913	Layer 16	12090	120	14160	270	Bone	GIN-5822	Conv	Vasil'ev, S.A., Y.V. Kuzmin, L.A. Orlova, V.N. Dementiev. 2002. Radiocarbon-based chronology of the Paleolithic in Siberia and its relevance to the peopling of the New World. Radiocarbon 44(2): 503-530.
Strizhovaya Gora	56.18	95.92	913.913	Layer 16	12000	150	14040	280	Bone	GIN-5821	Conv	Vasil'ev, S.A., Y.V. Kuzmin, L.A. Orlova, V.N. Dementiev. 2002. Radiocarbon-based chronology of the Paleolithic in Siberia and its relevance to the peopling of the New World. Radiocarbon 44(2): 503-530.
Studenoe 1	50.17	108.5	1618.37	Layer 15	11660	400	13760	540	Charcoal	GIN-2930	Conv	Kuzmin Y.V., K.B. Tankersley. 1996. The Colonization of eastern Siberia: an evaluation of the Paleolithic age radiocarbon dates. Journal of Archaeological Science 23: 577-585.
Studenoe 1	50.17	108.5	1618.37	Layer 16	11630	50	13510	70	Charcoal	SOAN-1656	Conv	Kuzmin Y.V., K.B. Tankersley. 1996. The Colonization of eastern Siberia: an evaluation of the Paleolithic age radiocarbon dates. Journal of Archaeological Science 23: 577-585.
Studenoe 1	50.17	108.5	1618.37	Layer 14	11395	100	13290	130	Charcoal	SOAN-1655	Conv	Kuzmin Y.V., K.B. Tankersley. 1996. The Colonization of eastern Siberia: an evaluation of the Paleolithic age radiocarbon dates. Journal of Archaeological Science 23: 577-585.
Studenoe 1	50.17	108.5	1618.37	Layer 16	11340	200	13250	200	Charcoal	GIN-2932	Conv	Kuzmin Y.V., K.B. Tankersley. 1996. The Colonization of eastern Siberia: an evaluation of the Paleolithic age radiocarbon dates. Journal of Archaeological Science 23: 577-585.
Studenoe 1	50.17	108.5	1618.37	Layer 14	10975	135	12910	120	Charcoal	SOAN-1654	Conv	Kuzmin Y.V., K.B. Tankersley. 1996. The Colonization of eastern Siberia: an evaluation of the Paleolithic age radiocarbon dates. Journal of Archaeological Science 23: 577-585.
Studenoe 1	50.17	108.5	1618.37	Layer 13/1	10755	140	12730	130	Charcoal	SOAN-1653	Conv	Kuzmin Y.V., K.B. Tankersley. 1996. The Colonization of eastern Siberia: an evaluation of the Paleolithic age radiocarbon dates. Journal of Archaeological Science 23: 577-585.
Studenoe 1	50.17	108.5	1618.37	Layer 15	14900	200	18170	270	Charcoal	GIN-2931	Conv	Vasil'ev, S.A., Y.V. Kuzmin, L.A. Orlova, V.N. Dementiev. 2002. Radiocarbon-based chronology of the Paleolithic in Siberia and its relevance to the peopling of the New World. Radiocarbon 44(2): 503-530.
Studenoe 1	50.17	108.5	1618.37	Layer 18/1	13430	150	16420	370	Charcoal	LE-2061	Conv	Vasil'ev, S.A., Y.V. Kuzmin, L.A. Orlova, V.N. Dementiev. 2002. Radiocarbon-based chronology of the Paleolithic in Siberia and its relevance to the peopling of the New World. Radiocarbon 44(2): 503-530.
Studenoe 1	50.17	108.5	1618.37	Layer 18/2	12800	400	15440	790	Charcoal	GIN-2947	Conv	Vasil'ev, S.A., Y.V. Kuzmin, L.A. Orlova, V.N. Dementiev. 2002. Radiocarbon-based chronology of the Paleolithic in Siberia and its relevance to the peopling of the New World. Radiocarbon 44(2): 503-530.
Studenoe 1	50.17	108.5	1618.37	Layer 19/1	12330	60	14490	210	Charcoal	GIN-6139	Conv	Vasil'ev, S.A., Y.V. Kuzmin, L.A. Orlova, V.N. Dementiev. 2002. Radiocarbon-based chronology of the Paleolithic in Siberia and its relevance to the peopling of the New World. Radiocarbon 44(2): 503-530.
Studenoe 1	50.17	108.5	1618.37	Layer 14	12300	700	14780	1060	Charcoal	GIN-2925	Conv	Vasil'ev, S.A., Y.V. Kuzmin, L.A. Orlova, V.N. Dementiev. 2002. Radiocarbon-based chronology of the Paleolithic in Siberia and its relevance to the peopling of the New World. Radiocarbon 44(2): 503-530.
Studenoe 1	50.17	108.5	1618.37	Layer 15	12290	130	14430	300	Charcoal	LE-2062	Conv	Vasil'ev, S.A., Y.V. Kuzmin, L.A. Orlova, V.N. Dementiev. 2002. Radiocarbon-based chronology of the Paleolithic in Siberia and its relevance to the peopling of the New World. Radiocarbon 44(2): 503-530.
Studenoe 1	50.17	108.5	1618.37	Layer 17	12140	150	14250	310	Charcoal	GIN-2934	Conv	Vasil'ev, S.A., Y.V. Kuzmin, L.A. Orlova, V.N. Dementiev. 2002. Radiocarbon-based chronology of the Paleolithic in Siberia and its relevance to the peopling of the New World. Radiocarbon 44(2): 503-530.
Studenoe 1	50.17	108.5	1618.37	Layer 17	12130	150	14240	310	Charcoal	GIN-2934a	Conv	Vasil'ev, S.A., Y.V. Kuzmin, L.A. Orlova, V.N. Dementiev. 2002. Radiocarbon-based chronology of the Paleolithic in Siberia and its relevance to the peopling of the New World. Radiocarbon 44(2): 503-530.
Studenoe 1	50.17	108.5	1618.37	Layer 18/1	12110	150	14210	310	Charcoal	GIN-2935	Conv	Vasil'ev, S.A., Y.V. Kuzmin, L.A. Orlova, V.N. Dementiev. 2002. Radiocarbon-based chronology of the Paleolithic in Siberia and its relevance to the peopling of the New World. Radiocarbon 44(2): 503-530.
Studenoe 2	50.17	108.49	6361.93	Layer 8	20620	90	24650	90		CAMS-90971		Kuzmin, Y.V. and S.G. Keates. 2006. Dates are not just data: Paleolithic settlement patterns in Siberia edrived from radiocarbon records. American Antiquity 70(4): 773-789.
Studenoe 2	50.17	108.49	1617.67	Layer 4/5	18830	300	22640	400	Bone	AA-26739	AMS	Vasil'ev, S.A., Y.V. Kuzmin, L.A. Orlova, V.N. Dementiev. 2002. Radiocarbon-based chronology of the Paleolithic in Siberia and its relevance to the peopling of the New World. Radiocarbon 44(2): 503-530.
Studenoe 2	50.17	108.49	1617.67	Layer 4/5	17885	120	21410	110	Charcoal	AA-23653	AMS	Vasil'ev, S.A., Y.V. Kuzmin, L.A. Orlova, V.N. Dementiev. 2002. Radiocarbon-based chronology of the Paleolithic in Siberia and its relevance to the peopling of the New World. Radiocarbon 44(2): 503-530.
Studenoe 2	50.17	108.49	1617.67	Layer 4/5	17225	115	20680	140	Charcoal	AA-23655	AMS	Vasil'ev, S.A., Y.V. Kuzmin, L.A. Orlova, V.N. Dementiev. 2002. Radiocarbon-based chronology of the Paleolithic in Siberia and its relevance to the peopling of the New World. Radiocarbon 44(2): 503-530.
Studenoe 2	50.17	108.49	6361.93	Layer 5	17165	115	20620	140	Charcoal	AA-23657	AMS	Vasil'ev, S.A., Y.V. Kuzmin, L.A. Orlova, V.N. Dementiev. 2002. Radiocarbon-based chronology of the Paleolithic in Siberia and its relevance to the peopling of the New World. Radiocarbon 44(2): 503-530.
Studenoe 2	50.17	108.49	1617.67	Layer 5	17165	115	20620	140	Charcoal	AA-23657	AMS	Vasil'ev, S.A., Y.V. Kuzmin, L.A. Orlova, V.N. Dementiev. 2002. Radiocarbon-based chronology of the Paleolithic in Siberia and its relevance to the peopling of the New World. Radiocarbon 44(2): 503-530.
Swan Point	64.3	213.97	6471.69	Stratum 4	12360	60	14550	210	?	?	AMS	Bever, M.R. 2006. Too little, too late? The radiocarbon chronology of Alaska and the peopling of the New World. American Antiquity 71(4): 595-620
Swan Point	64.3	213.97	6471.69	Stratum 4	12110	50	14090	130	?	?	AMS	Bever, M.R. 2006. Too little, too late? The radiocarbon chronology of Alaska and the peopling of the New World. American Antiquity 71(4): 595-620
Swan Point	64.3	213.97	6471.69	Stratum 4	12060	70	14020	160	Ivory	CAMS-17045	AMS	Bever, M.R. 2006. Too little, too late? The radiocarbon chronology of Alaska and the peopling of the New World. American Antiquity 71(4): 595-620
Swan Point	64.3	213.97	6471.69	Stratum 4	12040	40	13910	80	?	?	AMS	Bever, M.R. 2006. Too little, too late? The radiocarbon chronology of Alaska and the peopling of the New World. American Antiquity 71(4): 595-620
Swan Point	64.3	213.97	6471.69	Stratum 4	11770	140	13660	150	Ash	AA-19322	AMS	Bever, M.R. 2006. Too little, too late? The radiocarbon chronology of Alaska and the peopling of the New World. American Antiquity 71(4): 595-620
Swan Point	64.3	213.97	6471.69	Stratum 4	11660	70	13550	100	Charcoal	CAMS-4252	AMS	Bever, M.R. 2006. Too little, too late? The radiocarbon chronology of Alaska and the peopling of the New World. American Antiquity 71(4): 595-620
Swan Point	64.3	213.97	6471.69	Stratum 4	11660	60	13550	90	Charcoal	CAMS-12389	AMS	Bever, M.R. 2006. Too little, too late? The radiocarbon chronology of Alaska and the peopling of the New World. American Antiquity 71(4): 595-620
Swan Point	64.3	213.97	6471.69	Stratum 4	11360	50	13230	80	?	?	AMS	Bever, M.R. 2006. Too little, too late? The radiocarbon chronology of Alaska and the peopling of the New World. American Antiquity 71(4): 595-620
Swan Point	64.3	213.97	6471.69	Stratum 3	10230	80	11960	170	Charcoal	CAMS-4251	AMS	Bever, M.R. 2006. Too little, too late? The radiocarbon chronology of Alaska and the peopling of the New World. American Antiquity 71(4): 595-620
Swan Point	64.3	213.97	6471.69	Stratum 3	10025	60	11540	150	?	?	AMS	Bever, M.R. 2006. Too little, too late? The radiocarbon chronology of Alaska and the peopling of the New World. American Antiquity 71(4): 595-620
Swan Point	64.3	213.97	6471.69	Stratum 3	10010	90	11540	190	?	?	AMS	Bever, M.R. 2006. Too little, too late? The radiocarbon chronology of Alaska and the peopling of the New World. American Antiquity 71(4): 595-620
Tashtyk 1	54.6	91.02	566.458	Layer 1	12880	130	15470	180	Bone	LE-4980	Conv	Vasil'ev, S.A., Y.V. Kuzmin, L.A. Orlova, V.N. Dementiev. 2002. Radiocarbon-based chronology of the Paleolithic in Siberia and its relevance to the peopling of the New World. Radiocarbon 44(2): 503-530.
Tashtyk 1	54.6	91.02	566.458	Layer 1	12180	120	14290	270	Charcoal	LE-771	Conv	Vasil'ev, S.A., Y.V. Kuzmin, L.A. Orlova, V.N. Dementiev. 2002. Radiocarbon-based chronology of the Paleolithic in Siberia and its relevance to the peopling of the New World. Radiocarbon 44(2): 503-530.
Tashtyk 2	54.61	91.01	566.842	Layer 2	13550	320	16420	530	Bone	LE-4801	Conv	Vasil'ev, S.A., Y.V. Kuzmin, L.A. Orlova, V.N. Dementiev. 2002. Radiocarbon-based chronology of the Paleolithic in Siberia and its relevance to the peopling of the New World. Radiocarbon 44(2): 503-530.
Tashtyk 4	54.58	91	563.949		14700	150	17860	100	Charcoal	GIN-262	Conv	Vasil'ev, S.A., Y.V. Kuzmin, L.A. Orlova, V.N. Dementiev. 2002. Radiocarbon-based chronology of the Paleolithic in Siberia and its relevance to the peopling of the New World. Radiocarbon 44(2): 503-530.
Tesa	57.5	112.5	1945.17		20040	765	23970	820		SOAN-4419		Kuzmin, Y.V. and S.G. Keates. 2006. Dates are not just data: Paleolithic settlement patterns in Siberia edrived from radiocarbon records. American Antiquity 70(4): 773-789.
Tolbaga	51.22	109.33	1657.43	Stratum 4	34860	2100	39020	2250	Bone	SOAN-1522	Conv	Vasil'ev, S.A., Y.V. Kuzmin, L.A. Orlova, V.N. Dementiev. 2002. Radiocarbon-based chronology of the Paleolithic in Siberia and its relevance to the peopling of the New World. Radiocarbon 44(2): 503-530.
Tolbaga	51.22	109.33	1657.43	Stratum 4	29200	1000	33480	840	Bone	AA-26740	AMS	Vasil'ev, S.A., Y.V. Kuzmin, L.A. Orlova, V.N. Dementiev. 2002. Radiocarbon-based chronology of the Paleolithic in Siberia and its relevance to the peopling of the New World. Radiocarbon 44(2): 503-530.
Tolbaga	51.22	109.33	1657.43	Stratum 4	27210	300	31900	200	Bone	SOAN-1523	Conv	Vasil'ev, S.A., Y.V. Kuzmin, L.A. Orlova, V.N. Dementiev. 2002. Radiocarbon-based chronology of the Paleolithic in Siberia and its relevance to the peopling of the New World. Radiocarbon 44(2): 503-530.
Tolbaga	51.22	109.33	1657.43	Stratum 4	26900	225	31700	150	Bone	SOAN-3078	Conv	Vasil'ev, S.A., Y.V. Kuzmin, L.A. Orlova, V.N. Dementiev. 2002. Radiocarbon-based chronology of the Paleolithic in Siberia and its relevance to the peopling of the New World. Radiocarbon 44(2): 503-530.
Tolbaga	51.22	109.33	1657.43	Stratum 4	25200	260	30110	220	Bone	AA-8874	AMS	Vasil'ev, S.A., Y.V. Kuzmin, L.A. Orlova, V.N. Dementiev. 2002. Radiocarbon-based chronology of the Paleolithic in Siberia and its relevance to the peopling of the New World. Radiocarbon 44(2): 503-530.
Tolbaga	51.22	109.33	1657.43	Stratum 3	15100	520	18260	470	Bone	SOAN-840	Conv	Vasil'ev, S.A., Y.V. Kuzmin, L.A. Orlova, V.N. Dementiev. 2002. Radiocarbon-based chronology of the Paleolithic in Siberia and its relevance to the peopling of the New World. Radiocarbon 44(2): 503-530.
Tomsk	56.48	85	641.59		18300	1000	21930	1160	Charcoal	GIN-2100	Conv	Vasil'ev, S.A., Y.V. Kuzmin, L.A. Orlova, V.N. Dementiev. 2002. Radiocarbon-based chronology of the Paleolithic in Siberia and its relevance to the peopling of the New World. Radiocarbon 44(2): 503-530.
Tuluaq Hill	68.15	197.57	5663.94		11200	40	13140	70	Charcoal	BETA-159914	AMS	Bever, M.R. 2006. Too little, too late? The radiocarbon chronology of Alaska and the peopling of the New World. American Antiquity 71(4): 595-620
Tuluaq Hill	68.15	197.57	5663.94		11200	40	13140	70	Charcoal	BETA-133393	AMS	Bever, M.R. 2006. Too little, too late? The radiocarbon chronology of Alaska and the peopling of the New World. American Antiquity 71(4): 595-620
Tuluaq Hill	68.15	197.57	5663.94		11180	80	13090	100	Charcoal	BETA-122322	AMS	Bever, M.R. 2006. Too little, too late? The radiocarbon chronology of Alaska and the peopling of the New World. American Antiquity 71(4): 595-620
Tuluaq Hill	68.15	197.57	5663.94		11160	40	13080	80	Charcoal	BETA-159915	AMS	Bever, M.R. 2006. Too little, too late? The radiocarbon chronology of Alaska and the peopling of the New World. American Antiquity 71(4): 595-620
Tuluaq Hill	68.15	197.57	5663.94		11120	40	13010	50	Charcoal	BETA-159913	AMS	Bever, M.R. 2006. Too little, too late? The radiocarbon chronology of Alaska and the peopling of the New World. American Antiquity 71(4): 595-620
Tuluaq Hill	68.15	197.57	5663.94		11110	80	13000	100	Charcoal	BETA-122323	AMS	Bever, M.R. 2006. Too little, too late? The radiocarbon chronology of Alaska and the peopling of the New World. American Antiquity 71(4): 595-620
Tyitkesken’ 3	51.2	86.07	63.8368	Layer 6	12850	205	15550	440	Charcoal	SOAN-2989	Conv	Vasil'ev, S.A., Y.V. Kuzmin, L.A. Orlova, V.N. Dementiev. 2002. Radiocarbon-based chronology of the Paleolithic in Siberia and its relevance to the peopling of the New World. Radiocarbon 44(2): 503-530.
Ui 1	52.97	91.43	473.753	Layer 2	22830	530	27370	660	Charcoal	LE-4189	Conv	Vasil'ev, S.A., Y.V. Kuzmin, L.A. Orlova, V.N. Dementiev. 2002. Radiocarbon-based chronology of the Paleolithic in Siberia and its relevance to the peopling of the New World. Radiocarbon 44(2): 503-530.
Ui 1	52.97	91.43	473.753	Layer 2	19280	200	23120	220	Bone	LE-4257	Conv	Vasil'ev, S.A., Y.V. Kuzmin, L.A. Orlova, V.N. Dementiev. 2002. Radiocarbon-based chronology of the Paleolithic in Siberia and its relevance to the peopling of the New World. Radiocarbon 44(2): 503-530.
Ui 1	52.97	91.43	473.753	Layer 2	17520	130	21040	170	Bone	LE-3359	Conv	Vasil'ev, S.A., Y.V. Kuzmin, L.A. Orlova, V.N. Dementiev. 2002. Radiocarbon-based chronology of the Paleolithic in Siberia and its relevance to the peopling of the New World. Radiocarbon 44(2): 503-530.
Ui 1	52.97	91.43	473.753	Layer 2	16760	120	20150	150	Bone	LE-3358	Conv	Vasil'ev, S.A., Y.V. Kuzmin, L.A. Orlova, V.N. Dementiev. 2002. Radiocarbon-based chronology of the Paleolithic in Siberia and its relevance to the peopling of the New World. Radiocarbon 44(2): 503-530.
Ui 2	52.97	91.44	474.336	CL3	12970	120	15750	300	Bone	AA-38048	AMS	Graf, K.E. 2009. "The Good, the Bad, and the Ugly": evaluating the radiocarbon chronology of the middle and late Upper Paleolithic in the Enisei River valley, south-central Siberia. Journal of Archaeological Science 36: 694-707.
Ui 2	52.97	91.44	474.336	CL3	12880	60	15450	70	Bone	AA-38047	AMS	Graf, K.E. 2009. "The Good, the Bad, and the Ugly": evaluating the radiocarbon chronology of the middle and late Upper Paleolithic in the Enisei River valley, south-central Siberia. Journal of Archaeological Science 36: 694-707.
Ushki	56.17	159.97	4720.98	Layer 7	10460	80	12390	180	charcoal	SR-5811 (CAMS-74640)	AMS	Goebel, T., M.R. Waters, and D. O'Rourke. 2003. The late Pleistocene dispersal of modern humans in the Americas. Science 319(5869): 1497-1502
Ushki	56.17	159.97	4720.98	Layer 7	10160	75	11810	170	charcoal	AA-45715	AMS	Goebel, T., M.R. Waters, and D. O'Rourke. 2003. The late Pleistocene dispersal of modern humans in the Americas. Science 319(5869): 1497-1502
Ushki	56.17	159.97	4720.98	Layer 7	10800	150	12790	130	charcoal	AA-45714	AMS	Goebel, T., M.R. Waters, and D. O'Rourke. 2003. The late Pleistocene dispersal of modern humans in the Americas. Science 319(5869): 1497-1502
Ushki	56.17	159.97	4720.98	Layer 6	11005	115	12920	110	charcoal	AA-41388	AMS	Goebel, T., M.R. Waters, and D. O'Rourke. 2003. The late Pleistocene dispersal of modern humans in the Americas. Science 319(5869): 1497-1502
Ushki	56.17	159.97	4720.98	Layer 7	9485	275	10790	370	humates	AA-41387	AMS	Goebel, T., M.R. Waters, and D. O'Rourke. 2003. The late Pleistocene dispersal of modern humans in the Americas. Science 319(5869): 1497-1502
Ushki	56.17	159.97	4720.98	Layer 7	10240	75	11980	160	charcoal	AA-41386	AMS	Goebel, T., M.R. Waters, and D. O'Rourke. 2003. The late Pleistocene dispersal of modern humans in the Americas. Science 319(5869): 1497-1502
Ushki	56.17	159.97	4720.98	Layer 7	11130	100	13030	130	charcoal	AA-45717	AMS	Goebel, T., M.R. Waters, and D. O'Rourke. 2003. The late Pleistocene dispersal of modern humans in the Americas. Science 319(5869): 1497-1502
Ushki	56.17	159.97	4720.98	Layer 6	10850	320	12680	400	charcoal	AA-45709	AMS	Goebel, T., M.R. Waters, and D. O'Rourke. 2003. The late Pleistocene dispersal of modern humans in the Americas. Science 319(5869): 1497-1502
Ushki	56.17	159.97	4720.98	Layer 6	11330	50	13210	80	charcoal	SR-5810 (CAMS-74639)	AMS	Goebel, T., M.R. Waters, and D. O'Rourke. 2003. The late Pleistocene dispersal of modern humans in the Americas. Science 319(5869): 1497-1502
Ushki	56.17	159.97	4720.98	Layer 7	10040	130	11630	250	charcoal	AA-45713	AMS	Goebel, T., M.R. Waters, and D. O'Rourke. 2003. The late Pleistocene dispersal of modern humans in the Americas. Science 319(5869): 1497-1502
Ushki	56.17	159.97	4720.98	Layer 7	10385	90	12310	190	charcoal	AA-45719	AMS	Goebel, T., M.R. Waters, and D. O'Rourke. 2003. The late Pleistocene dispersal of modern humans in the Americas. Science 319(5869): 1497-1502
Ushki	56.17	159.97	4720.98	Layer 6	10810	75	12780	60	charcoal	AA-45708	AMS	Goebel, T., M.R. Waters, and D. O'Rourke. 2003. The late Pleistocene dispersal of modern humans in the Americas. Science 319(5869): 1497-1502
Ushki	56.17	159.97	4720.98	Layer 7	10230	70	11950	140	charcoal	AA-45720	AMS	Goebel, T., M.R. Waters, and D. O'Rourke. 2003. The late Pleistocene dispersal of modern humans in the Americas. Science 319(5869): 1497-1502
Ushki	56.17	159.97	4720.98	Layer 6	10675	75	12680	50	charcoal	AA-45710	AMS	Goebel, T., M.R. Waters, and D. O'Rourke. 2003. The late Pleistocene dispersal of modern humans in the Americas. Science 319(5869): 1497-1502
Ushki	56.17	159.97	4720.98	Layer 6	11050	75	12940	90	charcoal	AA-45716	AMS	Goebel, T., M.R. Waters, and D. O'Rourke. 2003. The late Pleistocene dispersal of modern humans in the Americas. Science 319(5869): 1497-1502
Ushki	56.17	159.97	4720.98	Layer 6	11050	75	12940	90	humates	AA-41389	AMS	Goebel, T., M.R. Waters, and D. O'Rourke. 2003. The late Pleistocene dispersal of modern humans in the Americas. Science 319(5869): 1497-1502
Ust’-Karakol 1	51.38	84.68	96.2097	Layer 3, herath 2	29900	2070			Charcoal	IGAN-837	Conv	Goebel, T. 2004. The search for a Clovis progenitor in Siberia. In: Madsen, D. (ed.), Entering America: Northeast Asia and Beringia before the Last Glacial Maximum. Salt Lake City, University of Utah Press, 311-358.
Ust’-Karakol 1	51.38	84.68	96.2097	Layer 3, hearth 1	31410	1160	36070	1450	Charcoal	SOAN-2515	Conv	Vasil'ev, S.A., Y.V. Kuzmin, L.A. Orlova, V.N. Dementiev. 2002. Radiocarbon-based chronology of the Paleolithic in Siberia and its relevance to the peopling of the New World. Radiocarbon 44(2): 503-530.
Ust’-Karakol 1	51.38	84.68	96.2097	Layer 2	28700	850	33140	750	Bone	SOAN-2614	Conv	Vasil'ev, S.A., Y.V. Kuzmin, L.A. Orlova, V.N. Dementiev. 2002. Radiocarbon-based chronology of the Paleolithic in Siberia and its relevance to the peopling of the New World. Radiocarbon 44(2): 503-530.
Ust’-Kova	58.3	100.33	1267.24	Lower Component	34300	900	39180	1440	Charcoal	GIN-5929	Conv	Vasil'ev, S.A., Y.V. Kuzmin, L.A. Orlova, V.N. Dementiev. 2002. Radiocarbon-based chronology of the Paleolithic in Siberia and its relevance to the peopling of the New World. Radiocarbon 44(2): 503-530.
Ust’-Kova	58.3	100.33	1267.24	Lower Component	30100	150	34350	160	Charcoal	GIN-1741	Conv	Vasil'ev, S.A., Y.V. Kuzmin, L.A. Orlova, V.N. Dementiev. 2002. Radiocarbon-based chronology of the Paleolithic in Siberia and its relevance to the peopling of the New World. Radiocarbon 44(2): 503-530.
Ust’-Kova	58.3	100.33	1267.24	Lower Component	28050	670	32680	600	Charcoal	SOAN-1875	Conv	Vasil'ev, S.A., Y.V. Kuzmin, L.A. Orlova, V.N. Dementiev. 2002. Radiocarbon-based chronology of the Paleolithic in Siberia and its relevance to the peopling of the New World. Radiocarbon 44(2): 503-530.
Ust’-Kova	58.3	100.33	1267.24	Middle Component	23920	310	28850	450	Charcoal	KRIL-381	Conv	Vasil'ev, S.A., Y.V. Kuzmin, L.A. Orlova, V.N. Dementiev. 2002. Radiocarbon-based chronology of the Paleolithic in Siberia and its relevance to the peopling of the New World. Radiocarbon 44(2): 503-530.
Ust’-Kova	58.3	100.33	1267.24	Lower Component	19540	90	23420	80	Charcoal	SOAN-1900	Conv	Vasil'ev, S.A., Y.V. Kuzmin, L.A. Orlova, V.N. Dementiev. 2002. Radiocarbon-based chronology of the Paleolithic in Siberia and its relevance to the peopling of the New World. Radiocarbon 44(2): 503-530.
Ust’-Kova	58.3	100.33	1267.24	depth 1.5 m	18035	180	21740	320	Charcoal	KRIL-621	Conv	Vasil'ev, S.A., Y.V. Kuzmin, L.A. Orlova, V.N. Dementiev. 2002. Radiocarbon-based chronology of the Paleolithic in Siberia and its relevance to the peopling of the New World. Radiocarbon 44(2): 503-530.
Ust’-Kova	58.3	100.33	1267.24	Upper Component	14220	110	17410	170	Charcoal	LE-1372	Conv	Vasil'ev, S.A., Y.V. Kuzmin, L.A. Orlova, V.N. Dementiev. 2002. Radiocarbon-based chronology of the Paleolithic in Siberia and its relevance to the peopling of the New World. Radiocarbon 44(2): 503-530.
Ust’-Kova	58.3	100.33	1267.24	Middle Component	13860	680	16670	930	Bone	LE-3820	Conv	Vasil'ev, S.A., Y.V. Kuzmin, L.A. Orlova, V.N. Dementiev. 2002. Radiocarbon-based chronology of the Paleolithic in Siberia and its relevance to the peopling of the New World. Radiocarbon 44(2): 503-530.
Ust’-Ulma 1	51.92	129.3	2995.88	Layer 2	19360	65	23280	70	Charcoal	SOAN-2619	Conv	Vasil'ev, S.A., Y.V. Kuzmin, L.A. Orlova, V.N. Dementiev. 2002. Radiocarbon-based chronology of the Paleolithic in Siberia and its relevance to the peopling of the New World. Radiocarbon 44(2): 503-530.
Ust-Belaya	52.83	103.52	1253.63	Strat 14	11930	230	14020	380	Bone	GIN-5329	Conv	Kuzmin Y.V., K.B. Tankersley. 1996. The Colonization of eastern Siberia: an evaluation of the Paleolithic age radiocarbon dates. Journal of Archaeological Science 23: 577-585.
Ust-Igirma	57	103.5	1361.51		11350	180	13260	180	Bone	SOAN-784	Conv	Kuzmin Y., L.A. Orlova. 1998. Radiocarbon chronology of the Siberian Paleolithic. Journal of World Prehistory 21: 1-53.
Ust'-Karakol 1	51.38	84.68	96.2097	Layer 10	35100	2850	39060	2720	Charcoal	SOAN-3259	Conv	Vasil'ev, S.A., Y.V. Kuzmin, L.A. Orlova, V.N. Dementiev. 2002. Radiocarbon-based chronology of the Paleolithic in Siberia and its relevance to the peopling of the New World. Radiocarbon 44(2): 503-530.
Ust'-Karakol 1	51.38	84.68	96.2097	Layer 9v	33400	1285	38270	1920	Charcoal	SOAN-3257	Conv	Vasil'ev, S.A., Y.V. Kuzmin, L.A. Orlova, V.N. Dementiev. 2002. Radiocarbon-based chronology of the Paleolithic in Siberia and its relevance to the peopling of the New World. Radiocarbon 44(2): 503-530.
Ust'-Karakol 1	51.38	84.68	96.2097	Layer 5	30460	2035	35330	2290	Charcoal	SOAN-3326	Conv	Vasil'ev, S.A., Y.V. Kuzmin, L.A. Orlova, V.N. Dementiev. 2002. Radiocarbon-based chronology of the Paleolithic in Siberia and its relevance to the peopling of the New World. Radiocarbon 44(2): 503-530.
Ust'-Karakol 1	51.38	84.68	96.2097	Layer 9v	29860	355	34120	310	Charcoal	SOAN-3358	Conv	Vasil'ev, S.A., Y.V. Kuzmin, L.A. Orlova, V.N. Dementiev. 2002. Radiocarbon-based chronology of the Paleolithic in Siberia and its relevance to the peopling of the New World. Radiocarbon 44(2): 503-530.
Ust'-Karakol 1	51.38	84.68	96.2097	Layer 9v	29720	360	34000	330	Charcoal	SOAN-3359	Conv	Vasil'ev, S.A., Y.V. Kuzmin, L.A. Orlova, V.N. Dementiev. 2002. Radiocarbon-based chronology of the Paleolithic in Siberia and its relevance to the peopling of the New World. Radiocarbon 44(2): 503-530.
Ust'-Karakol 1	51.38	84.68	96.2097	Layer 5	27020	435	31720	330	Charcoal	SOAN-3356	Conv	Vasil'ev, S.A., Y.V. Kuzmin, L.A. Orlova, V.N. Dementiev. 2002. Radiocarbon-based chronology of the Paleolithic in Siberia and its relevance to the peopling of the New World. Radiocarbon 44(2): 503-530.
Ust'-Karakol 1	51.38	84.68	96.2097	Layer 4	26920	310	31680	210	Humic acids	SOAN-3356	Conv	Vasil'ev, S.A., Y.V. Kuzmin, L.A. Orlova, V.N. Dementiev. 2002. Radiocarbon-based chronology of the Paleolithic in Siberia and its relevance to the peopling of the New World. Radiocarbon 44(2): 503-530.
Ust'-Karakol 1	51.38	84.68	96.2097	Layer 5	26920	310	31680	210	Charcoal	SOAN-3357	Conv	Vasil'ev, S.A., Y.V. Kuzmin, L.A. Orlova, V.N. Dementiev. 2002. Radiocarbon-based chronology of the Paleolithic in Siberia and its relevance to the peopling of the New World. Radiocarbon 44(2): 503-530.
Ust'-Karakol 1	51.38	84.68	96.2097	Layer 5	26305	280	31140	350	Charcoal	SOAN-3261	Conv	Vasil'ev, S.A., Y.V. Kuzmin, L.A. Orlova, V.N. Dementiev. 2002. Radiocarbon-based chronology of the Paleolithic in Siberia and its relevance to the peopling of the New World. Radiocarbon 44(2): 503-530.
Ust'-Karakol 2	51.38	84.68	96.2097	Layer 3	31430	1180	36100	1470	Bone	IGAN-1077	Conv	Vasil'ev, S.A., Y.V. Kuzmin, L.A. Orlova, V.N. Dementiev. 2002. Radiocarbon-based chronology of the Paleolithic in Siberia and its relevance to the peopling of the New World. Radiocarbon 44(2): 503-530.
Ust'-Karenga 12	54.47	116.52	2113.62	Layer 8	16430	240	19700	340	Bone	GIN-8668	Conv	Vasil'ev, S.A., Y.V. Kuzmin, L.A. Orlova, V.N. Dementiev. 2002. Radiocarbon-based chronology of the Paleolithic in Siberia and its relevance to the peopling of the New World. Radiocarbon 44(2): 503-530.
Ust'-Karenga 12	54.47	116.52	2113.62	Layer 8	13560	1950	16080	2420	Bone	GIN-8070	Conv	Vasil'ev, S.A., Y.V. Kuzmin, L.A. Orlova, V.N. Dementiev. 2002. Radiocarbon-based chronology of the Paleolithic in Siberia and its relevance to the peopling of the New World. Radiocarbon 44(2): 503-530.
Ust'-Karenga 12	54.47	116.52	2113.62	Layer 8	12880	130	15470	180	Bone	GIN-6469	Conv	Vasil'ev, S.A., Y.V. Kuzmin, L.A. Orlova, V.N. Dementiev. 2002. Radiocarbon-based chronology of the Paleolithic in Siberia and its relevance to the peopling of the New World. Radiocarbon 44(2): 503-530.
Ust'-Karenga 12	54.47	116.52	2113.62	Layer 8	12710	380	15260	780	Bone	GIN-8069	Conv	Vasil'ev, S.A., Y.V. Kuzmin, L.A. Orlova, V.N. Dementiev. 2002. Radiocarbon-based chronology of the Paleolithic in Siberia and its relevance to the peopling of the New World. Radiocarbon 44(2): 503-530.
Ust'-Kyakhta 17	50.53	106.32	1459.1	Layer 5	12230	100	14340	250	Bone	GIN-8493b	Conv	Vasil'ev, S.A., Y.V. Kuzmin, L.A. Orlova, V.N. Dementiev. 2002. Radiocarbon-based chronology of the Paleolithic in Siberia and its relevance to the peopling of the New World. Radiocarbon 44(2): 503-530.
Ust'-Kyakhta 17	50.53	106.32	1459.1	Layer 5	12100	80	14130	210	Bone	GIN-8493a	Conv	Vasil'ev, S.A., Y.V. Kuzmin, L.A. Orlova, V.N. Dementiev. 2002. Radiocarbon-based chronology of the Paleolithic in Siberia and its relevance to the peopling of the New World. Radiocarbon 44(2): 503-530.
Ust'-Kyakhta 4	50.53	106.3	1457.71	Layer 2	12595	150	15020	250	Bone	SOAN-1553	Conv	Vasil'ev, S.A., Y.V. Kuzmin, L.A. Orlova, V.N. Dementiev. 2002. Radiocarbon-based chronology of the Paleolithic in Siberia and its relevance to the peopling of the New World. Radiocarbon 44(2): 503-530.
Ust'-Menza 1	50.21	108.62	1625.91	Layer 14	11820	120	13730	130	Charcoal	GIN-7161	Conv	Vasil'ev, S.A., Y.V. Kuzmin, L.A. Orlova, V.N. Dementiev. 2002. Radiocarbon-based chronology of the Paleolithic in Siberia and its relevance to the peopling of the New World. Radiocarbon 44(2): 503-530.
Ust'-Menza 2	50.25	108.62	1625.07	Layer 21	17600	250	21090	270	Charcoal	GIN-5464	Conv	Vasil'ev, S.A., Y.V. Kuzmin, L.A. Orlova, V.N. Dementiev. 2002. Radiocarbon-based chronology of the Paleolithic in Siberia and its relevance to the peopling of the New World. Radiocarbon 44(2): 503-530.
Ust'-Menza 2	50.25	108.62	1625.07	Layer 21	17190	120	20650	140	Charcoal	GIN-5464A	Conv	Vasil'ev, S.A., Y.V. Kuzmin, L.A. Orlova, V.N. Dementiev. 2002. Radiocarbon-based chronology of the Paleolithic in Siberia and its relevance to the peopling of the New World. Radiocarbon 44(2): 503-530.
Ust'-Menza 2	50.25	108.62	1625.07	Layer 20	16980	150	20420	170	Charcoal	GIN-5465	Conv	Vasil'ev, S.A., Y.V. Kuzmin, L.A. Orlova, V.N. Dementiev. 2002. Radiocarbon-based chronology of the Paleolithic in Siberia and its relevance to the peopling of the New World. Radiocarbon 44(2): 503-530.
Ust'-Menza 2	50.25	108.62	1625.07	Layer 17	16900	500	20240	630	Charcoal	GIN-6117	Conv	Vasil'ev, S.A., Y.V. Kuzmin, L.A. Orlova, V.N. Dementiev. 2002. Radiocarbon-based chronology of the Paleolithic in Siberia and its relevance to the peopling of the New World. Radiocarbon 44(2): 503-530.
Ust'-Menza 2	50.25	108.62	1625.07	Layer 17	15400	400	18500	430	Charcoal	GIN-5478	Conv	Vasil'ev, S.A., Y.V. Kuzmin, L.A. Orlova, V.N. Dementiev. 2002. Radiocarbon-based chronology of the Paleolithic in Siberia and its relevance to the peopling of the New World. Radiocarbon 44(2): 503-530.
Ust'-Menza 2	50.25	108.62	1625.07	Layer 11	14830	390	18030	420	Charcoal	GIN-6116	Conv	Vasil'ev, S.A., Y.V. Kuzmin, L.A. Orlova, V.N. Dementiev. 2002. Radiocarbon-based chronology of the Paleolithic in Siberia and its relevance to the peopling of the New World. Radiocarbon 44(2): 503-530.
Ust'-Mil 2	59.65	133.12	3100.63	Stratum 5 below cultural layer	35600	900	40340	1140	Wood	LE-955	Conv	Vasil'ev, S.A., Y.V. Kuzmin, L.A. Orlova, V.N. Dementiev. 2002. Radiocarbon-based chronology of the Paleolithic in Siberia and its relevance to the peopling of the New World. Radiocarbon 44(2): 503-530.
Ust'-Mil 2	59.65	133.12	3100.63	Stratum 4	35400	600	40300	990	Wood	LE-954	Conv	Vasil'ev, S.A., Y.V. Kuzmin, L.A. Orlova, V.N. Dementiev. 2002. Radiocarbon-based chronology of the Paleolithic in Siberia and its relevance to the peopling of the New World. Radiocarbon 44(2): 503-530.
Ust'-Mil 2	59.65	133.12	3100.63	Stratum 4	33333	500	37750	1080	Wood	LE-1000	Conv	Vasil'ev, S.A., Y.V. Kuzmin, L.A. Orlova, V.N. Dementiev. 2002. Radiocarbon-based chronology of the Paleolithic in Siberia and its relevance to the peopling of the New World. Radiocarbon 44(2): 503-530.
Ust'-Mil 2	59.65	133.12	3100.63	Stratum 4	30000	500	34210	420	Wood	LE-1001	Conv	Vasil'ev, S.A., Y.V. Kuzmin, L.A. Orlova, V.N. Dementiev. 2002. Radiocarbon-based chronology of the Paleolithic in Siberia and its relevance to the peopling of the New World. Radiocarbon 44(2): 503-530.
Ust'-Mil 2	59.65	133.12	3100.63	Stratum 4	23500	500	28460	640	Wood	LE-999	Conv	Vasil'ev, S.A., Y.V. Kuzmin, L.A. Orlova, V.N. Dementiev. 2002. Radiocarbon-based chronology of the Paleolithic in Siberia and its relevance to the peopling of the New World. Radiocarbon 44(2): 503-530.
Ust'-Mil 2	59.65	133.12	3100.63	Stratum 3	12200	170	14330	330	Wood	LE-953	Conv	Vasil'ev, S.A., Y.V. Kuzmin, L.A. Orlova, V.N. Dementiev. 2002. Radiocarbon-based chronology of the Paleolithic in Siberia and its relevance to the peopling of the New World. Radiocarbon 44(2): 503-530.
Ust-Timpton	58.75	127.18	2764.56	8	11800	200	13730	240	Charcoal	IM-453	Conv	Kuzmin Y.V., K.B. Tankersley. 1996. The Colonization of eastern Siberia: an evaluation of the Paleolithic age radiocarbon dates. Journal of Archaeological Science 23: 577-585.
Ust-Timpton	58.75	127.18	2764.56	4b	11150	150	13050	160	Charcoal	IM-454	Conv	Kuzmin Y.V., K.B. Tankersley. 1996. The Colonization of eastern Siberia: an evaluation of the Paleolithic age radiocarbon dates. Journal of Archaeological Science 23: 577-585.
Ust-Timpton	58.75	127.18	2764.56	6b	10740	100	12720	60	Charcoal	LE-861	Conv	Kuzmin Y.V., K.B. Tankersley. 1996. The Colonization of eastern Siberia: an evaluation of the Paleolithic age radiocarbon dates. Journal of Archaeological Science 23: 577-585.
Ust-Timpton	58.75	127.18	2764.56	6b	10650	80	12660	60	Wood	LE-898	Conv	Kuzmin Y.V., K.B. Tankersley. 1996. The Colonization of eastern Siberia: an evaluation of the Paleolithic age radiocarbon dates. Journal of Archaeological Science 23: 577-585.
Ust-Timpton	58.75	127.18	2764.56	6a	10340	140	12190	290	Wood	LE-862	Conv	Kuzmin Y.V., K.B. Tankersley. 1996. The Colonization of eastern Siberia: an evaluation of the Paleolithic age radiocarbon dates. Journal of Archaeological Science 23: 577-585.
Ust-Timpton	58.75	127.18	2764.56	5–6	10300	50	12160	140	Charcoal	LE-920	Conv	Kuzmin Y.V., K.B. Tankersley. 1996. The Colonization of eastern Siberia: an evaluation of the Paleolithic age radiocarbon dates. Journal of Archaeological Science 23: 577-585.
Ust-Timpton	58.75	127.18	2764.56	6b	10130	100	11730	230	Wood	LE-897	Conv	Kuzmin Y.V., K.B. Tankersley. 1996. The Colonization of eastern Siberia: an evaluation of the Paleolithic age radiocarbon dates. Journal of Archaeological Science 23: 577-585.
Varvarina Gora	51.63	108.17	1572.47	Layer 2	29895	1790	34450	1780	Bone	SOAN-3054	Conv	Vasil'ev, S.A., Y.V. Kuzmin, L.A. Orlova, V.N. Dementiev. 2002. Radiocarbon-based chronology of the Paleolithic in Siberia and its relevance to the peopling of the New World. Radiocarbon 44(2): 503-530.
Varvarina Gora	51.63	108.17	1572.47	Layer 1	17035	400	20440	490	Bone	SOAN-3053	Conv	Vasil'ev, S.A., Y.V. Kuzmin, L.A. Orlova, V.N. Dementiev. 2002. Radiocarbon-based chronology of the Paleolithic in Siberia and its relevance to the peopling of the New World. Radiocarbon 44(2): 503-530.
Varvarina Gora	51.63	108.17	1572.47	Layer 3	34900	780	39920	1050	Bone	SOAN-1524	Conv	Vasil'ev, S.A., Y.V. Kuzmin, L.A. Orlova, V.N. Dementiev. 2002. Radiocarbon-based chronology of the Paleolithic in Siberia and its relevance to the peopling of the New World. Radiocarbon 44(2): 503-530.
Varvarina Gora	51.63	108.17	1572.47	Layer 3	30600	500	34790	430	Bone	SOAN-850	Conv	Vasil'ev, S.A., Y.V. Kuzmin, L.A. Orlova, V.N. Dementiev. 2002. Radiocarbon-based chronology of the Paleolithic in Siberia and its relevance to the peopling of the New World. Radiocarbon 44(2): 503-530.
Verkhne-Troitskaya	60.35	134.45	3170.92	Layer 6	18300	180	22000	300	Wood	LE-905	Conv	Vasil'ev, S.A., Y.V. Kuzmin, L.A. Orlova, V.N. Dementiev. 2002. Radiocarbon-based chronology of the Paleolithic in Siberia and its relevance to the peopling of the New World. Radiocarbon 44(2): 503-530.
Verkhne-Troitskaya	60.35	134.45	3170.92	Layer 6	17680	250	21170	270	Wood	LE-906	Conv	Vasil'ev, S.A., Y.V. Kuzmin, L.A. Orlova, V.N. Dementiev. 2002. Radiocarbon-based chronology of the Paleolithic in Siberia and its relevance to the peopling of the New World. Radiocarbon 44(2): 503-530.
Verkhne-Troitskaya	60.35	134.45	3170.92	Layer 6	15950	250	19160	300	Charcoal	GIN-626	Conv	Vasil'ev, S.A., Y.V. Kuzmin, L.A. Orlova, V.N. Dementiev. 2002. Radiocarbon-based chronology of the Paleolithic in Siberia and its relevance to the peopling of the New World. Radiocarbon 44(2): 503-530.
Verkhne-Troitskaya	60.35	134.45	3170.92	Layer 6	14530	160	17660	160	Wood	LE-864	Conv	Vasil'ev, S.A., Y.V. Kuzmin, L.A. Orlova, V.N. Dementiev. 2002. Radiocarbon-based chronology of the Paleolithic in Siberia and its relevance to the peopling of the New World. Radiocarbon 44(2): 503-530.
Verkholenskaya Gora 1	52.37	104.28	1303.04	Layer 3d	12570	180	14930	330	Charcoal	Mo-441	Conv	Vasil'ev, S.A., Y.V. Kuzmin, L.A. Orlova, V.N. Dementiev. 2002. Radiocarbon-based chronology of the Paleolithic in Siberia and its relevance to the peopling of the New World. Radiocarbon 44(2): 503-530.
Voenny Hospital	52.3	104.32	1305.7		29700	500	33930	440	Bone	GIN-4410	Conv	Vasil'ev, S.A., Y.V. Kuzmin, L.A. Orlova, V.N. Dementiev. 2002. Radiocarbon-based chronology of the Paleolithic in Siberia and its relevance to the peopling of the New World. Radiocarbon 44(2): 503-530.
Volchiya Griva	54.65	80.25	564.978		13600	230	16560	410	Bone	SOAN-111	Conv	Vasil'ev, S.A., Y.V. Kuzmin, L.A. Orlova, V.N. Dementiev. 2002. Radiocarbon-based chronology of the Paleolithic in Siberia and its relevance to the peopling of the New World. Radiocarbon 44(2): 503-530.
Volchiya Griva	54.65	80.25	564.978		12520	150	14870	300	Bone	SOAN-4293	Conv	Vasil'ev, S.A., Y.V. Kuzmin, L.A. Orlova, V.N. Dementiev. 2002. Radiocarbon-based chronology of the Paleolithic in Siberia and its relevance to the peopling of the New World. Radiocarbon 44(2): 503-530.
Volchiya Griva	54.65	80.25	564.978		14450	110	17640	130	Bone	SOAN-111	Conv	Vasil'ev, S.A., Y.V. Kuzmin, L.A. Orlova, V.N. Dementiev. 2002. Radiocarbon-based chronology of the Paleolithic in Siberia and its relevance to the peopling of the New World. Radiocarbon 44(2): 503-530.
Volchiya Griva	54.65	80.25	564.978		14280	285	17440	270	Bone	SOAN-4292	Conv	Vasil'ev, S.A., Y.V. Kuzmin, L.A. Orlova, V.N. Dementiev. 2002. Radiocarbon-based chronology of the Paleolithic in Siberia and its relevance to the peopling of the New World. Radiocarbon 44(2): 503-530.
Volchiya Griva	54.65	80.25	564.978		14200	520	17270	550	Bone	SOAN-78	Conv	Vasil'ev, S.A., Y.V. Kuzmin, L.A. Orlova, V.N. Dementiev. 2002. Radiocarbon-based chronology of the Paleolithic in Siberia and its relevance to the peopling of the New World. Radiocarbon 44(2): 503-530.
Volchiya Griva	54.65	80.25	564.978		13600	230	16560	410	Bone	SOAN-111A	Conv	Vasil'ev, S.A., Y.V. Kuzmin, L.A. Orlova, V.N. Dementiev. 2002. Radiocarbon-based chronology of the Paleolithic in Siberia and its relevance to the peopling of the New World. Radiocarbon 44(2): 503-530.
Walker Road	63.967	210.92	6412.96		11300	120	13200	110	Charcoal	AA-2264	AMS	Bever, M.R. 2006. Too little, too late? The radiocarbon chronology of Alaska and the peopling of the New World. American Antiquity 71(4): 595-620
Walker Road	63.967	210.92	6412.96		11170	180	13070	180	Charcoal	AA-1681	AMS	Bever, M.R. 2006. Too little, too late? The radiocarbon chronology of Alaska and the peopling of the New World. American Antiquity 71(4): 595-620
Walker Road	63.967	210.92	6412.96		11010	230	12970	200	Charcoal	AA-1683	AMS	Bever, M.R. 2006. Too little, too late? The radiocarbon chronology of Alaska and the peopling of the New World. American Antiquity 71(4): 595-620
Whitmore Ridge	63.05	213.95	6584.27	Stratum 1	10270	70	12070	190	Charcoal	CAMS-16834	AMS	Bever, M.R. 2006. Too little, too late? The radiocarbon chronology of Alaska and the peopling of the New World. American Antiquity 71(4): 595-620
Whitmore Ridge	63.05	213.95	6584.27	Stratum 1	9890	70	11370	120	Charcoal	CAMS-6406	AMS	Bever, M.R. 2006. Too little, too late? The radiocarbon chronology of Alaska and the peopling of the New World. American Antiquity 71(4): 595-620
Whitmore Ridge	63.05	213.95	6584.27	Stratum 1	9830	60	11260	50	Charcoal	CAMS-11255	AMS	Bever, M.R. 2006. Too little, too late? The radiocarbon chronology of Alaska and the peopling of the New World. American Antiquity 71(4): 595-620
Whitmore Ridge	63.05	213.95	6584.27	Stratum 1	9600	140	10930	200	Charcoal	CAMS-8300	AMS	Bever, M.R. 2006. Too little, too late? The radiocarbon chronology of Alaska and the peopling of the New World. American Antiquity 71(4): 595-620
Xiaonanshan	46.783	134.033	3515.54		12910	410	15620	770	fossil bone	WB78-44		Barton, L.W., P.J. Brantingham and D.X. Ji. 2007. Late Pleistocene Climate Change and Paleolithic Cultural Evolution in Northern China: Implications from the Last Glacial Maximum. In Late Quaternary Climate Change and Human Adaptation in Arid China. edited by David B. Madsen, Chen Fahu and Gao Xing, pp. 105-128. Developments in Quaternary Science. Amsterdam: Elsevier.
Yana	70.72	135.42	3343.37		28250	170	32680	270	bone	Beta 173064	AMS	Pitulko VV, P.A. Nikolsky, E.Y. Girya, A.E. Basilyan, V.E. Tumskoy, et al. (2004) The Yana RHS site: humans in the Arctic before the Last Glacial Maximum. Science 303: 52-56.
Yana	70.72	135.42	3343.37		27800	500	32430	440	bone	GIN-11464	Conv	Pitulko VV, P.A. Nikolsky, E.Y. Girya, A.E. Basilyan, V.E. Tumskoy, et al. (2004) The Yana RHS site: humans in the Arctic before the Last Glacial Maximum. Science 303: 52-56.
Yana	70.72	135.42	3343.37		27600	500	32280	420	bone	GIN 11467	Conv	Pitulko VV, P.A. Nikolsky, E.Y. Girya, A.E. Basilyan, V.E. Tumskoy, et al. (2004) The Yana RHS site: humans in the Arctic before the Last Glacial Maximum. Science 303: 52-56.
Yana	70.72	135.42	3343.37		27400	210	32010	170	bone	Beta 162233	AMS	Pitulko VV, P.A. Nikolsky, E.Y. Girya, A.E. Basilyan, V.E. Tumskoy, et al. (2004) The Yana RHS site: humans in the Arctic before the Last Glacial Maximum. Science 303: 52-56.
Yana	70.72	135.42	3343.37		27400	600	32120	500	bone	GIN 11466	Conv	Pitulko VV, P.A. Nikolsky, E.Y. Girya, A.E. Basilyan, V.E. Tumskoy, et al. (2004) The Yana RHS site: humans in the Arctic before the Last Glacial Maximum. Science 303: 52-56.
Yana	70.72	135.42	3343.37		27300	270	31960	190	bone	Beta 173067	AMS	Pitulko VV, P.A. Nikolsky, E.Y. Girya, A.E. Basilyan, V.E. Tumskoy, et al. (2004) The Yana RHS site: humans in the Arctic before the Last Glacial Maximum. Science 303: 52-56.
Yana	70.72	135.42	3343.37		26500	600	31190	540	plant remains	LE 6443	Conv	Pitulko VV, P.A. Nikolsky, E.Y. Girya, A.E. Basilyan, V.E. Tumskoy, et al. (2004) The Yana RHS site: humans in the Arctic before the Last Glacial Maximum. Science 303: 52-56.
Yana	70.72	135.42	3343.37		25900	750	30750	680	plant remains	LE 6444	Conv	Pitulko VV, P.A. Nikolsky, E.Y. Girya, A.E. Basilyan, V.E. Tumskoy, et al. (2004) The Yana RHS site: humans in the Arctic before the Last Glacial Maximum. Science 303: 52-56.
Yana	70.72	135.42	3343.37		25800	600	30710	590	bone	GIN 11465	Conv	Pitulko VV, P.A. Nikolsky, E.Y. Girya, A.E. Basilyan, V.E. Tumskoy, et al. (2004) The Yana RHS site: humans in the Arctic before the Last Glacial Maximum. Science 303: 52-56.
Yana	70.72	135.42	3343.37		22400	300	27020	550	plant remains	LE 6446	Conv	Pitulko VV, P.A. Nikolsky, E.Y. Girya, A.E. Basilyan, V.E. Tumskoy, et al. (2004) The Yana RHS site: humans in the Arctic before the Last Glacial Maximum. Science 303: 52-56.
Yana	70.72	135.42	3343.37		18100	340	21810	450	twig	LE 6445	Conv	Pitulko VV, P.A. Nikolsky, E.Y. Girya, A.E. Basilyan, V.E. Tumskoy, et al. (2004) The Yana RHS site: humans in the Arctic before the Last Glacial Maximum. Science 303: 52-56.
Yanjiagang	45.6	126.3	3034.23		21737	300	25980	530	?	?		Barton, L.W., P.J. Brantingham and D.X. Ji. 2007. Late Pleistocene Climate Change and Paleolithic Cultural Evolution in Northern China: Implications from the Last Glacial Maximum. In Late Quaternary Climate Change and Human Adaptation in Arid China. edited by David B. Madsen, Chen Fahu and Gao Xing, pp. 105-128. Developments in Quaternary Science. Amsterdam: Elsevier.
Zalainuoer	49.35	117.583	2273.66		32810	1700	37750	2190	coprolite	OXA190		Barton, L.W., P.J. Brantingham and D.X. Ji. 2007. Late Pleistocene Climate Change and Paleolithic Cultural Evolution in Northern China: Implications from the Last Glacial Maximum. In Late Quaternary Climate Change and Human Adaptation in Arid China. edited by David B. Madsen, Chen Fahu and Gao Xing, pp. 105-128. Developments in Quaternary Science. Amsterdam: Elsevier.
Zalainuoer	49.35	117.583	2273.66		28120	1300	32690	1090	charcoal	PV0172		Barton, L.W., P.J. Brantingham and D.X. Ji. 2007. Late Pleistocene Climate Change and Paleolithic Cultural Evolution in Northern China: Implications from the Last Glacial Maximum. In Late Quaternary Climate Change and Human Adaptation in Arid China. edited by David B. Madsen, Chen Fahu and Gao Xing, pp. 105-128. Developments in Quaternary Science. Amsterdam: Elsevier.
Zalainuoer	49.35	117.583	2273.66		26240	800	30980	690	fossil bone	PV0220		Barton, L.W., P.J. Brantingham and D.X. Ji. 2007. Late Pleistocene Climate Change and Paleolithic Cultural Evolution in Northern China: Implications from the Last Glacial Maximum. In Late Quaternary Climate Change and Human Adaptation in Arid China. edited by David B. Madsen, Chen Fahu and Gao Xing, pp. 105-128. Developments in Quaternary Science. Amsterdam: Elsevier.
Zalainuoer	49.35	117.588	2274		25940	1300	30580	1200	coprolite	WB78-05		Barton, L.W., P.J. Brantingham and D.X. Ji. 2007. Late Pleistocene Climate Change and Paleolithic Cultural Evolution in Northern China: Implications from the Last Glacial Maximum. In Late Quaternary Climate Change and Human Adaptation in Arid China. edited by David B. Madsen, Chen Fahu and Gao Xing, pp. 105-128. Developments in Quaternary Science. Amsterdam: Elsevier.
Zalainuoer	49.35	117.583	2273.66		11440	230	13340	220	charcoal	PV0015		Barton, L.W., P.J. Brantingham and D.X. Ji. 2007. Late Pleistocene Climate Change and Paleolithic Cultural Evolution in Northern China: Implications from the Last Glacial Maximum. In Late Quaternary Climate Change and Human Adaptation in Arid China. edited by David B. Madsen, Chen Fahu and Gao Xing, pp. 105-128. Developments in Quaternary Science. Amsterdam: Elsevier.
Zalainuoer	49.35	117.583	2273.66		11330	130	13230	130	charcoal	PV0171		Barton, L.W., P.J. Brantingham and D.X. Ji. 2007. Late Pleistocene Climate Change and Paleolithic Cultural Evolution in Northern China: Implications from the Last Glacial Maximum. In Late Quaternary Climate Change and Human Adaptation in Arid China. edited by David B. Madsen, Chen Fahu and Gao Xing, pp. 105-128. Developments in Quaternary Science. Amsterdam: Elsevier.

## Sheet: Individual occupations
Site name	Lat. N	Long. E	Distance	14C date	+/-2SE	cal BP	error
Afontova Gora 2	56	92.85	759.496	13920	56.5685	17070	40
Alexeevsk 1	57.83	108.37	1666.83	22415	480	26930	710
Anyi 2	51.39	84.66	97.958	27125	580	31790	490
Anyi 2	51.39	84.66	97.958	26846.1	285.293	31630	210
Anyi 2	51.39	84.66	97.958	23431	1550	27860	1810
Anyi 2	51.39	84.66	97.958	22350	120.754	27110	340
Anyi 2	51.39	84.66	97.958	21502	580	25830	790
Anyi 2	51.39	84.66	97.958	21280	440	25470	550
Arta 2	51.25	112.4	1868.59	23200	2000	27540	2250
Avdeikha	57.83	114.09	1994.35	15200	300	18310	300
Avdeikha	57.83	114.09	1994.35	12900	300	15670	620
Balyshevo 3	57.48	107.77	1620.73	25100	940	29900	1040
Bedwell	68.35	-148.83	6038.43	10490	70	12430	170
Berelekh	70.43	143.95	3647.7	12026.2	57.2874	13910	80
Berezovyi Ruchei I	55.85	89.57	629.117	15310	560	18510	570
Biruisa 1	55.87	92.2	721.894	14480	400	17670	440
Biruisa 1	55.87	92.2	721.894	14100.5	53.6437	17240	100
Bolshaya Slizneva	55.95	92.53	742.067	13540	500	16370	710
Bolshaya Slizneva	55.95	92.53	742.067	12930	60	15500	70
Bolshoi Yakor 1	57.83	114	1989.12	12971.3	109.657	15720	270
Bolshoi Yakor 1	57.83	114	1989.12	12700	400	15240	810
Bolshoi Yakor 1	57.83	114	1989.12	12630	230	15000	400
Bolshoi Yakor 1	57.83	114	1989.12	12544.8	43.2128	14990	100
Bolshoi Yakor 1	57.83	114	1989.12	12355	176.777	14550	370
Bolshoi Yakor 1	57.83	114	1989.12	12045.1	165.157	14130	320
Broken Mammoth	64.267	-146.12	6472.13	11770	151.905	13660	170
Broken Mammoth	64.267	-146.12	6472.13	11461.3	44.3461	13360	70
Broken Mammoth	64.267	-146.12	6472.13	11040	260	12990	220
Broken Mammoth	64.267	-146.12	6472.13	10313.3	57.0995	12190	160
Buret	53	103.5	1253.62	21190	100	25210	210
Carlo Creek	63.56	-148.83	6456.35	10035.1	49.6729	11550	140
Chernoozierye 2	55.5	73.43	967.046	14500	50	17750	40
Daxingtun	47.033	123.883	2799.6	11470	150	13370	150
Daxingtun	47.033	123.883	2799.6	9460	80	10800	190
Denisova Cave	51.38	84.67	96.6632	29200	360	33610	390
Derbina 5	55.32	92.5	689.647	32430	1540	37320	2000
Derbina 5	55.32	92.5	689.647	29230	940	33500	800
Divnyi 1	55.03	91	601.698	13220	150	16140	380
Dmitrievka	52.45	86.92	213.781	14750	250	18040	350
Dry Creek	63.883	-149.03	6421.85	11120	85	13020	110
Dry Creek	63.883	-149.03	6421.85	9850.66	153.758	11350	260
Dvuglazka Rockshelter	54.58	90.85	557.451	26580	520	31260	490
Dvuglazka Rockshelter	54.58	90.85	557.451	22500	600	26960	810
Dvuglazka Rockshelter	54.58	90.85	557.451	20088	114.692	24020	200
Dyuktai Cave	59.3	132.6	3073.24	13361.4	58.4305	16560	140
Dyuktai Cave	59.3	132.6	3073.24	13110	90	15970	300
Dyuktai Cave	59.3	132.6	3073.24	12337.6	99.8815	14510	260
Eleneva Cave	55.97	92.48	741.694	12071.5	87.785	14060	200
Evalga	59.3833	62.3333	1751.82	19710	205	23600	200
Ezhantsy	60.52	135.13	3207.32	17150	345	20600	410
Golubaya-1	52.98	91.52	479.55	13003.2	67.5858	15650	140
Guxiangtun	45.7	126.517	3044.63	29150	700	33460	640
Hilltop	68.53	-149.02	6018.04	10360	60	12290	170
Huangjiaweizi	46.017	124.05	2856.68	10290	140	12100	310
Igeteisky Log I	53.58	103.42	1255.03	24400	100	29400	220
Igeteisky Log I	53.58	103.42	1255.03	22732	141.157	27450	340
Ikhine 1	63.12	133.6	3128.35	16660	270	19970	350
Ikhine 2	63.12	133.62	3129.35	27800	500	32430	440
Ikhine 2	63.12	133.62	3129.35	26344.1	161.386	31210	280
Ikhine 2	63.12	133.62	3129.35	26014.1	154.278	30940	290
Kamenka 1	51.77	108.33	1582.1	30220	270	34430	220
Kamenka 1	51.77	108.33	1582.1	29127.9	146.624	33600	280
Kamenka 1	51.77	108.33	1582.1	26299	122.608	31190	260
Kaminnaya Cave	51.28	84.47	99.0077	15350	240	18380	300
Kaminnaya Cave	51.28	84.47	99.0077	14550	230	17630	240
Kaminnaya Cave	51.28	84.47	99.0077	14120	95	17310	150
Kaminnaya Cave	51.28	84.47	99.0077	13887.6	95.2631	17050	60
Kaminnaya Cave	51.28	84.47	99.0077	13870	390	16900	570
Kaminnaya Cave	51.28	84.47	99.0077	13550	140	16720	190
Kaminnaya Cave	51.28	84.47	99.0077	12160	225	14310	390
Kandabaevo	50.93	108.6	1611.26	38460	1100	42730	700
Kara-Bom	50.72	85.57	0	43300	1600	46620	1750
Kara-Bom	50.72	85.57	0	43200	1500	46490	1640
Kara-Bom	50.72	85.57	0	33904.4	347.167	39370	1090
Kara-Bom	50.72	85.57	0	30990	460	35050	420
Kara-Tenesh	51.05	86.3	62.9999	42165	4170	46580	3950
Kara-Tenesh	51.05	86.3	62.9999	34760	1240	39370	1600
Kara-Tenesh	51.05	86.3	62.9999	31400	410	35310	420
Kara-Tenesh	51.05	86.3	62.9999	26030	354.255	30920	410
Kashtanka 1	55.15	91.55	634.578	21800	200	26130	380
Khaergas Cave	59.99	117.35	2228.14	16000	300	19240	360
Khodulikha	50.6667	127.333	2902.14	22530	320	27190	490
Khodulikha	50.6667	127.333	2902.14	16480	170	19780	260
Khotyk 3	52.28	109.83	1680.27	26220	550	31010	520
Kokorevo 1	54.93	90.92	589.874	12976.1	237.575	15830	500
Kokorevo 2	54.94	90.93	591.138	13300	100	16260	350
Kokorevo 2	54.94	90.93	591.138	12090	100	14140	250
Kokorevo 3	54.93	90.94	590.691	12690	140	15170	210
Kokorevo 4A	54.93	90.93	590.282	14320	330	17470	300
Kokorevo 4B	54.95	90.93	591.994	15460	320	18500	390
Konzhul	55.38	92.57	697.495	12059.1	116.031	14100	260
Kosaya Shivera 1	50.13	108.82	1641.6	12070	300	14230	470
Krasny Yar 1	53.67	103.43	1257.02	19100	100	22990	160
Kulachye	55.2	73.25	961.925	17740	385	21360	520
Kunalei	50.62	107.8	1560.79	21100	300	25210	370
Kurla 3	55.65	109.35	1666.82	13308.3	337.037	16190	530
Kurla 6	55.65	109.35	1666.82	14150	960	16940	1260
Kurtak 3	55.16	91.57	636.253	14373.3	66.6667	17600	100
Kurtak 4	55.15	91.47	631.22	27558.2	168.059	32110	170
Listvenka	55.95	92.4	736.755	17031.1	192.212	20480	220
Listvenka	55.95	92.4	736.755	13349.6	125.419	16320	370
Little Delta Dune	64.28	-146.7	6454.52	11332.4	29.1043	13210	70
Lugovskoe	61.05	68.5667	1554.12	18250	1100	21870	1270
Lugovskoe	61.05	68.5667	1554.12	13465	50	16740	70
Lyzhin Mys	59.3667	62.33	1751.27	20630	220	24580	230
Makarovo 2	54.03	105.82	1417.61	11950	50	13850	70
Makarovo 2	54.03	105.82	1417.61	11750.2	244.302	13700	300
Makarovo 3	54.02	105.8	1416.19	31200	500	35190	460
Malaya Syia	54.42	89.45	487.722	34447.3	292.152	39790	840
Malaya Syia	54.42	89.45	487.722	29450	420	33770	410
Malaya Syia	54.42	89.45	487.722	25250	1200	29970	1230
Malaya Syia	54.42	89.45	487.722	20300	350	24220	390
Malta	52.83	103.53	1254.3	25760	260	30700	370
Malta	52.83	103.53	1254.3	21131.1	46.9671	25030	70
Malta	52.83	103.53	1254.3	14741.5	101.459	17860	50
Malye Kuruktachi	50.3	130.32	3115.93	14200	130	17390	180
Malye Kuruktachi	50.3	130.32	3115.93	13815	150	17010	100
Malye Kuruktachi	50.3	130.32	3115.93	13310	105	16270	350
Malye Kuruktachi	50.3	130.32	3115.93	12485	80	14890	150
Malye Kuruktachi	50.3	130.32	3115.93	12010	75	13910	100
Malyi Yaloman Cave	50.42	86.52	74.9284	33350	1145	38250	1860
Mamakan	57.7833	113.983	1987.16	18670	600	22370	720
Mamony 2	52.3	104.17	1295.5	31400	150	35300	290
Masterov Kliych	50.43	110	1717.63	30755.3	813.734	34950	680
Masterov Kliych	50.43	110	1717.63	24360	270	29170	430
Mayniskaya East	52.97	91.45	474.919	16368.4	123.592	19630	200
Mayniskaya East	52.97	91.45	474.919	12959.9	77.6744	15550	90
Mayniskaya East	52.97	91.45	474.919	12222.3	78.8845	14320	240
Mayniskaya West	52.97	91.45	474.919	11770.2	91.0366	13670	90
Mead	64.275	-146.12	6471.41	11580	56.5685	13470	80
Mead	64.275	-146.12	6471.41	10469.4	60.4678	12410	160
Mesa	70.45	-150.36	5821.82	10009.3	9.23376	11500	90
Mogochino 1	57.73	83.55	790.379	20150	240	24100	310
Moose Creek	64.067	-149.1	6403.57	11190	60	13120	80
Moose Creek	64.067	-149.1	6403.57	10500	60	12460	150
Mukhor-Tala 7	51.78	108.8	1614.23	11630	300	13590	340
Nepa	59.1667	108.417	1722	33100	1500	38010	2060
Nepa	59.1667	108.417	1722	26065	300	30960	370
Nizhniaya Dzhilinda 1	55.63	115.87	2073.49	12330	250	14540	450
Nizhniaya Dzhilinda 1	55.63	115.87	2073.49	11280	66.564	13170	70
Nizhny Idzhir 1	52.08	92.35	493.845	17200	140	20660	160
Novoselovo 13	54.97	90.95	594.522	13762	190.342	16940	160
Novoselovo 6	55.03	90.97	600.485	18090	940	21710	1100
Novoselovo 6	55.03	90.97	600.485	13570	140	16750	170
Novoselovo 7	55.03	90.98	600.889	13800	140	16990	90
Novoselovo 7	55.03	90.98	600.889	13480	140	16550	290
Ogonki 5	46.78	142.43	4088.11	19418.9	112.708	23310	100
Ogonki 5	46.78	142.43	4088.11	18581.9	78.7008	22460	70
Oshurkovo	51.87	107.42	1518.9	10900	500	12640	630
Owl Ridge	64.013	-149.56	6394.56	11340	150	13250	160
Oznachennoye 1	53.08	91.42	479.326	15020	150	18220	240
Oznachennoye 1	53.08	91.42	479.326	14100	150	17320	190
Panguingue Creek	63.94	-149.05	6416.23	9899.75	55.9614	11350	90
Phipps	63.04	-146.06	6584.89	10225.3	67.91	11940	140
Podzvonkaya	50.27	107.23	1527.51	38900	3300	42610	3160
Podzvonkaya	50.27	107.23	1527.51	26000	1000	30750	860
Podzvonkaya	50.27	107.23	1527.51	22675	265	27380	390
Priiskovaya	50.18	108.55	1621.65	25825	290	30760	390
Pritubinsk	53.95	91.83	556.339	15600	495	18770	610
Qingtoushan	45.287	124.308	2909.57	10940	170	12900	140
Rychkovo	59.45	62.35	1753.87	17810	320	21430	450
Sabanikha	54.58	91.07	567.018	29550	500	33820	450
Sabanikha	54.58	91.07	567.018	25956.8	142.334	30880	290
Shestakovo	55.9	87.95	597.215	24838.5	96.3838	29810	80
Shestakovo	55.9	87.95	597.215	22989.5	89.5797	27900	100
Shestakovo	55.9	87.95	597.215	22639.6	63.7047	27380	290
Shestakovo	55.9	87.95	597.215	21300	420	25490	530
Shestakovo	55.9	87.95	597.215	20584.2	83.607	24620	90
Shikaevka 2	56.32	66.37	1407.45	18050	95	21600	130
Shishkino 2	54.03	105.78	1415.02	13900	200	17150	210
Shishkino 8	54.02	105.67	1407.75	21190	175	25260	270
Shlenka	52.08	92.33	492.526	20026.5	85.7143	23930	170
Shlenka	52.08	92.33	492.526	17762.6	660.701	21390	830
Siberdik	61.63	149.52	3957.45	13225	230	16150	440
Sokhatino 4	52.02	113.43	1927.49	26110	150	31020	280
Sokhatino 4	52.02	113.43	1927.49	16970	720	20340	880
Sokhatino 4	52.02	113.43	1927.49	16820	390	20150	500
Sokhatino 4	52.02	113.43	1927.49	15820	300	19050	320
Sokhatino 4	52.02	113.43	1927.49	11900	130	13810	150
Sosnovy Bor	52.87	103.43	1247.89	12090	110	14150	260
Sosnovy Bor	52.87	103.43	1247.89	12060	120	14110	260
Spein Mountain	60.6	-160.45	6312.19	10050	90	11600	200
Strizhovaya Gora	56.18	95.92	913.913	14000	1500	16610	1920
Strizhovaya Gora	56.18	95.92	913.913	12109.6	79.4719	14150	210
Studenoe 1	50.17	108.5	1618.37	12968.1	105.163	15700	250
Studenoe 1	50.17	108.5	1618.37	12800	400	15440	790
Studenoe 1	50.17	108.5	1618.37	12770	106.066	15290	150
Studenoe 1	50.17	108.5	1618.37	12330	60	14490	210
Studenoe 1	50.17	108.5	1618.37	12135	106.066	14220	260
Studenoe 1	50.17	108.5	1618.37	11612.9	48.5071	13490	70
Studenoe 1	50.17	108.5	1618.37	11259.9	79.8315	13160	80
Studenoe 1	50.17	108.5	1618.37	10755	140	12730	130
Studenoe 2	50.17	108.49	1617.67	20620	90	24650	90
Studenoe 2	50.17	108.49	1617.67	17165	115	20620	140
Studenoe 2	50.17	108.49	1617.67	16332.3	40.6993	19580	100
Swan Point	64.3	-146.03	6471.69	11897.4	20.2455	13780	70
Swan Point	64.3	-146.03	6471.69	10079.1	42.3529	11630	140
Tashtyk 1	54.6	91.02	566.458	12502	88.1764	14920	170
Tashtyk 2	54.61	91.01	566.842	13550	320	16420	530
Tashtyk 4	54.58	91	563.949	14700	150	17860	100
Tesa	57.5	112.5	1894.39	20040	765	23970	820
Tolbaga	51.22	109.33	1657.43	26524.6	146.046	31420	190
Tolbaga	51.22	109.33	1657.43	15100	520	18260	470
Tomsk	56.48	85	641.59	18300	1000	21930	1160
Tuluaq Hill	68.15	-162.43	5663.94	11167.2	18.8562	13090	50
Tyitkesken 3	51.2	86.07	63.8368	12850	205	15550	440
Ui 1	52.97	91.43	473.753	17584.4	79.764	21110	120
Ui 2	52.97	91.44	474.336	12898	53.6656	15470	70
Ushki	56.17	159.97	4720.98	11047.8	28.9098	12960	70
Ushki	56.17	159.97	4720.98	10361.3	30.7702	12260	130
Ust-Belaya	52.83	103.52	1253.63	11930	230	14020	380
Ust-Igirma	57	103.5	1361.51	11350	180	13260	180
Ust-Karakol 1	51.38	84.68	96.2097	35100	2850	39060	2720
Ust-Karakol 1	51.38	84.68	96.2097	31049.1	1011.94	35440	1050
Ust-Karakol 1	51.38	84.68	96.2097	29925.4	248.019	34220	210
Ust-Karakol 1	51.38	84.68	96.2097	28700	850	33140	750
Ust-Karakol 1	51.38	84.68	96.2097	26920	310	31680	210
Ust-Karakol 1	51.38	84.68	96.2097	26694.8	186.705	31570	160
Ust-Karakol 2	51.38	84.68	96.2097	31430	1180	36100	1470
Ust-Karenga 12	54.47	116.52	2113.62	13604.2	109.291	16840	100
Ust-Kova	58.3	100.33	1267.24	22495.8	76.3908	27270	280
Ust-Kova	58.3	100.33	1267.24	22189	282.071	26760	570
Ust-Kova	58.3	100.33	1267.24	14220	110	17410	170
Ust-Kyakhta 17	50.53	106.32	1459.1	12150.7	62.4695	14220	210
Ust-Kyakhta 4	50.53	106.3	1457.71	12595	150	15020	250
Ust-Menza 1	50.21	108.62	1625.91	11820	120	13730	130
Ust-Menza 2	50.25	108.62	1625.07	17266.8	108.183	20730	140
Ust-Menza 2	50.25	108.62	1625.07	16980	150	20420	170
Ust-Menza 2	50.25	108.62	1625.07	15985.4	312.348	19230	370
Ust-Menza 2	50.25	108.62	1625.07	14830	390	18030	420
Ust-Mil 2	59.65	133.12	3100.63	30157.8	260.133	34380	210
Ust-Mil 2	59.65	133.12	3100.63	12200	170	14330	330
Ust-Timpton	58.75	127.18	2764.56	11800	200	13730	240
Ust-Timpton	58.75	127.18	2764.56	11150	150	13050	160
Ust-Timpton	58.75	127.18	2764.56	10529.3	52.9813	12530	110
Ust-Timpton	58.75	127.18	2764.56	10340	140	12190	290
Ust-Timpton	58.75	127.18	2764.56	10300	50	12160	140
Ust-Ulma 1	51.92	129.3	2995.88	19360	65	23280	70
Varvarina Gora	51.63	108.17	1572.47	29895	1790	34450	1780
Varvarina Gora	51.63	108.17	1572.47	17035	400	20440	490
Varvarina Gora	51.63	108.17	1572.47	31852.3	420.94	35840	580
Verkhne-Troitskaya	60.35	134.45	3170.92	16389	99.0503	19660	170
Verkholenskaya Gora 1	52.37	104.28	1303.04	12570	180	14930	330
Voenny Hospital	52.3	104.32	1305.7	29700	500	33930	440
Volchiya Griva	54.65	80.25	564.978	12520	150	14870	300
Volchiya Griva	54.65	80.25	564.978	14419.4	100.68	17610	130
Volchiya Griva	54.65	80.25	564.978	13600	162.635	16750	200
Walker Road	63.967	-149.08	6412.96	11220.4	91.5882	13130	90
Whitmore Ridge	63.05	-146.05	6584.27	9952.54	36.8364	11410	110
Xiaonanshan	46.783	134.033	3515.54	12910	410	15620	770
Yana	70.72	135.42	3343.37	28250	170	32680	270
Yana	70.72	135.42	3343.37	27443.6	150.087	32020	140
Yana	70.72	135.42	3343.37	25800	600	30710	590
Yanjiagang	45.6	126.3	3034.23	21737	300	25980	530
Zalainuoer	49.35	117.583	2273.66	32810	1700	37750	2190
Zalainuoer	49.35	117.583	2273.66	26580.5	603.469	31250	540
Zalainuoer	49.35	117.583	2273.66	11356.6	113.173	13250	130

## Sheet: Earliest occupations
Site name	Lat. N	Long. E	Distance	14C date	+/-2SE	cal BP	error
Afontova Gora 2	56	92.85	759.496	13920	56.5685	17070	40
Alexeevsk 1	57.83	108.37	1666.83	22415	480	26930	710
Anyi 2	51.39	84.66	97.958	27125	580	31790	490
Arta 2	51.25	112.4	1868.59	23200	2000	27540	2250
Avdeikha	57.83	114.09	1994.35	15200	300	18310	300
Balyshevo 3	57.48	107.77	1620.73	25100	940	29900	1040
Bedwell	68.35	-148.83	6038.43	10490	70	12430	170
Berelekh	70.43	143.95	3647.7	12026.2	57.2874	13910	80
Berezovyi Ruchei I	55.85	89.57	629.117	15310	560	18510	570
Biruisa 1	55.87	92.2	721.894	14480	400	17670	440
Bolshaya Slizneva	55.95	92.53	742.067	13540	500	16370	710
Bolshoi Yakor 1	57.83	114	1989.12	12971.3	109.657	15720	270
Broken Mammoth	64.267	-146.12	6472.13	11770	151.905	13660	170
Buret	53	103.5	1253.62	21190	100	25210	210
Carlo Creek	63.56	-148.83	6456.35	10035.1	49.6729	11550	140
Chernoozierye 2	55.5	73.43	967.046	14500	50	17750	40
Daxingtun	47.033	123.883	2799.6	11470	150	13370	150
Denisova Cave	51.38	84.67	96.6632	29200	360	33610	390
Derbina 5	55.32	92.5	689.647	32430	1540	37320	2000
Divnyi 1	55.03	91	601.698	13220	150	16140	380
Dmitrievka	52.45	86.92	213.781	14750	250	18040	350
Dry Creek	63.883	-149.03	6421.85	11120	85	13020	110
Dvuglazka Rockshelter	54.58	90.85	557.451	26580	520	31260	490
Dyuktai Cave	59.3	132.6	3073.24	13361.4	58.4305	16560	140
Eleneva Cave	55.97	92.48	741.694	12071.5	87.785	14060	200
Evalga	59.3833	62.3333	1751.82	19710	205	23600	200
Ezhantsy	60.52	135.13	3207.32	17150	345	20600	410
Golubaya-1	52.98	91.52	479.55	13003.2	67.5858	15650	140
Guxiangtun	45.7	126.517	3044.63	29150	700	33460	640
Hilltop	68.53	-149.02	6018.04	10360	60	12290	170
Huangjiaweizi	46.017	124.05	2856.68	10290	140	12100	310
Igeteisky Log I	53.58	103.42	1255.03	24400	100	29400	220
Ikhine 1	63.12	133.6	3128.35	16660	270	19970	350
Ikhine 2	63.12	133.62	3129.35	27800	500	32430	440
Kamenka 1	51.77	108.33	1582.1	30220	270	34430	220
Kaminnaya Cave	51.28	84.47	99.0077	15350	240	18380	300
Kandabaevo	50.93	108.6	1611.26	38460	1100	42730	700
Kara-Bom	50.72	85.57	0	43300	1600	46620	1750
Kara-Tenesh	51.05	86.3	62.9999	42165	4170	46580	3950
Kashtanka 1	55.15	91.55	634.578	21800	200	26130	380
Khaergas Cave	59.99	117.35	2228.14	16000	300	19240	360
Khodulikha	50.6667	127.333	2902.14	22530	320	27190	490
Khotyk 3	52.28	109.83	1680.27	26220	550	31010	520
Kokorevo 1	54.93	90.92	589.874	12976.1	237.575	15830	500
Kokorevo 2	54.94	90.93	591.138	13300	100	16260	350
Kokorevo 3	54.93	90.94	590.691	12690	140	15170	210
Kokorevo 4A	54.93	90.93	590.282	14320	330	17470	300
Kokorevo 4B	54.95	90.93	591.994	15460	320	18500	390
Konzhul	55.38	92.57	697.495	12059.1	116.031	14100	260
Kosaya Shivera 1	50.13	108.82	1641.6	12070	300	14230	470
Krasny Yar 1	53.67	103.43	1257.02	19100	100	22990	160
Kulachye	55.2	73.25	961.925	17740	385	21360	520
Kunalei	50.62	107.8	1560.79	21100	300	25210	370
Kurla 3	55.65	109.35	1666.82	13308.3	337.037	16190	530
Kurla 6	55.65	109.35	1666.82	14150	960	16940	1260
Kurtak 3	55.16	91.57	636.253	14373.3	66.6667	17600	100
Kurtak 4	55.15	91.47	631.22	27558.2	168.059	32110	170
Listvenka	55.95	92.4	736.755	17031.1	192.212	20480	220
Little Delta Dune	64.28	-146.7	6454.52	11332.4	29.1043	13210	70
Lugovskoe	61.05	68.5667	1554.12	18250	1100	21870	1270
Lyzhin Mys	59.3667	62.33	1751.27	20630	220	24580	230
Makarovo 2	54.03	105.82	1417.61	11950	50	13850	70
Makarovo 3	54.02	105.8	1416.19	31200	500	35190	460
Malaya Syia	54.42	89.45	487.722	34447.3	292.152	39790	840
Malta	52.83	103.53	1254.3	25760	260	30700	370
Malye Kuruktachi	50.3	130.32	3115.93	14200	130	17390	180
Malyi Yaloman Cave	50.42	86.52	74.9284	33350	1145	38250	1860
Mamakan	57.7833	113.983	1987.16	18670	600	22370	720
Mamony 2	52.3	104.17	1295.5	31400	150	35300	290
Masterov Kliych	50.43	110	1717.63	30755.3	813.734	34950	680
Mayniskaya East	52.97	91.45	474.919	16368.4	123.592	19630	200
Mayniskaya West	52.97	91.45	474.919	11770.2	91.0366	13670	90
Mead	64.275	-146.12	6471.41	11580	56.5685	13470	80
Mesa	70.45	-150.36	5821.82	10009.3	9.23376	11500	90
Mogochino 1	57.73	83.55	790.379	20150	240	24100	310
Moose Creek	64.067	-149.1	6403.57	11190	60	13120	80
Mukhor-Tala 7	51.78	108.8	1614.23	11630	300	13590	340
Nepa	59.1667	108.417	1722	33100	1500	38010	2060
Nizhniaya Dzhilinda 1	55.63	115.87	2073.49	12330	250	14540	450
Nizhny Idzhir 1	52.08	92.35	493.845	17200	140	20660	160
Novoselovo 13	54.97	90.95	594.522	13762	190.342	16940	160
Novoselovo 6	55.03	90.97	600.485	18090	940	21710	1100
Novoselovo 7	55.03	90.98	600.889	13800	140	16990	90
Ogonki 5	46.78	142.43	4088.11	19418.9	112.708	23310	100
Oshurkovo	51.87	107.42	1518.9	10900	500	12640	630
Owl Ridge	64.013	-149.56	6394.56	11340	150	13250	160
Oznachennoye 1	53.08	91.42	479.326	15020	150	18220	240
Panguingue Creek	63.94	-149.05	6416.23	9899.75	55.9614	11350	90
Phipps	63.04	-146.06	6584.89	10225.3	67.91	11940	140
Podzvonkaya	50.27	107.23	1527.51	38900	3300	42610	3160
Priiskovaya	50.18	108.55	1621.65	25825	290	30760	390
Pritubinsk	53.95	91.83	556.339	15600	495	18770	610
Qingtoushan	45.287	124.308	2909.57	10940	170	12900	140
Rychkovo	59.45	62.35	1753.87	17810	320	21430	450
Sabanikha	54.58	91.07	567.018	29550	500	33820	450
Shestakovo	55.9	87.95	597.215	24838.5	96.3838	29810	80
Shikaevka 2	56.32	66.37	1407.45	18050	95	21600	130
Shishkino 2	54.03	105.78	1415.02	13900	200	17150	210
Shishkino 8	54.02	105.67	1407.75	21190	175	25260	270
Shlenka	52.08	92.33	492.526	20026.5	85.7143	23930	170
Siberdik	61.63	149.52	3957.45	13225	230	16150	440
Sokhatino 4	52.02	113.43	1927.49	26110	150	31020	280
Sosnovy Bor	52.87	103.43	1247.89	12090	110	14150	260
Spein Mountain	60.6	-160.45	6312.19	10050	90	11600	200
Strizhovaya Gora	56.18	95.92	913.913	14000	1500	16610	1920
Studenoe 1	50.17	108.5	1618.37	12968.1	105.163	15700	250
Studenoe 2	50.17	108.49	1617.67	20620	90	24650	90
Swan Point	64.3	-146.03	6471.69	11897.4	20.2455	13780	70
Tashtyk 1	54.6	91.02	566.458	12502	88.1764	14920	170
Tashtyk 2	54.61	91.01	566.842	13550	320	16420	530
Tashtyk 4	54.58	91	563.949	14700	150	17860	100
Tesa	57.5	112.5	1894.39	20040	765	23970	820
Tolbaga	51.22	109.33	1657.43	26524.6	146.046	31420	190
Tomsk	56.48	85	641.59	18300	1000	21930	1160
Tuluaq Hill	68.15	-162.43	5663.94	11167.2	18.8562	13090	50
Tyitkesken 3	51.2	86.07	63.8368	12850	205	15550	440
Ui 1	52.97	91.43	473.753	17584.4	79.764	21110	120
Ui 2	52.97	91.44	474.336	12898	53.6656	15470	70
Ushki	56.17	159.97	4720.98	11047.8	28.9098	12960	70
Ust-Belaya	52.83	103.52	1253.63	11930	230	14020	380
Ust-Igirma	57	103.5	1361.51	11350	180	13260	180
Ust-Karakol 1	51.38	84.68	96.2097	35100	2850	39060	2720
Ust-Karakol 2	51.38	84.68	96.2097	31430	1180	36100	1470
Ust-Karenga 12	54.47	116.52	2113.62	13604.2	109.291	16840	100
Ust-Kova	58.3	100.33	1267.24	22495.8	76.3908	27270	280
Ust-Kyakhta 17	50.53	106.32	1459.1	12150.7	62.4695	14220	210
Ust-Kyakhta 4	50.53	106.3	1457.71	12595	150	15020	250
Ust-Menza 1	50.21	108.62	1625.91	11820	120	13730	130
Ust-Menza 2	50.25	108.62	1625.07	17266.8	108.183	20730	140
Ust-Mil 2	59.65	133.12	3100.63	30157.8	260.133	34380	210
Ust-Timpton	58.75	127.18	2764.56	11800	200	13730	240
Ust-Ulma 1	51.92	129.3	2995.88	19360	65	23280	70
Varvarina Gora	51.63	108.17	1572.47	31852.3	420.94	35840	580
Verkhne-Troitskaya	60.35	134.45	3170.92	16389	99.0503	19660	170
Verkholenskaya Gora 1	52.37	104.28	1303.04	12570	180	14930	330
Voenny Hospital	52.3	104.32	1305.7	29700	500	33930	440
Volchiya Griva	54.65	80.25	564.978	14419.4	100.68	17610	130
Walker Road	63.967	-149.08	6412.96	11220.4	91.5882	13130	90
Whitmore Ridge	63.05	-146.05	6584.27	9952.54	36.8364	11410	110
Xiaonanshan	46.783	134.033	3515.54	12910	410	15620	770
Yana	70.72	135.42	3343.37	28250	170	32680	270
Yanjiagang	45.6	126.3	3034.23	21737	300	25980	530
Zalainuoer	49.35	117.583	2273.66	32810	1700	37750	2190
