# Supplementary material for: Archaeological Support for the Three-Stage Expansion of Modern Humans across Northeastern Eurasia and into the Americas
Source: PLoS One. 2010 Aug 30;5(8):e12472. doi: 10.1371/journal.pone.0012472 (PMC2930006; doi:10.1371/journal.pone.0012472)
Supplement: Analyses S1 — The file contains individual worksheets of calibration and clustering output for all multicomponent sites where we did not have stratigraphic information for individual dates. The clustering on the y-axis allowed us to identify individual occupation events, which were then pooled to estimate the date of the occupation event. (8.78 MB XLS) [file pone.0012472.s002.xls]

## Sheet: Malta
Site #	Date #	Site name	Region	Specific Region	Lat. N	Long. E	True Long	radians N	radians E	Distance	Bearing	Speed	Sample position	14C date	+/-2SE	14c min	14c max	Cal	+/-2SE	Material	Lab code	Method	Reference	Primary Reference						Kara-Bom	Lat	Long
236	772	Malta	Siberia	The Angara River basin and the Lena River headwaters	52.83	103.53	103.53	0.922057	1.80694	10911.3	36.3967	0.62208	contact between Strata 7 and 3	25760	260	25500	26020	30700	370	Bone	OxA-6190	AMS	Vasil'ev et al 2002	Medvedev et al	1996
236	773	Malta	Siberia	The Angara River basin and the Lena River headwaters	52.83	103.53	103.53	0.922057	1.80694	10911.3	36.3967	0.505152	Stratum 8	21700	160	21540	21860	25890	290	Bone	OxA-6191	AMS	Vasil'ev et al 2002	Medvedev et al	1996
236	774	Malta	Siberia	The Angara River basin and the Lena River headwaters	52.83	103.53	103.53	0.922057	1.80694	10911.3	36.3967	0.502824	Stratum 8	21600	170	21430	21770	25670	320	Bone	GIN-8475	Conv	Vasil'ev et al 2002	Medvedev et al	1996
236	775	Malta	Siberia	The Angara River basin and the Lena River headwaters	52.83	103.53	103.53	0.922057	1.80694	10911.3	36.3967	0.502824	Stratum 8	21600	200	21400	21800	25690	360	Bone	GIN-7708	Conv	Vasil'ev et al 2002	Medvedev et al	1996
236	776	Malta	Siberia	The Angara River basin and the Lena River headwaters	52.83	103.53	103.53	0.922057	1.80694	10911.3	36.3967	0.496871	Stratum 8	21340	340	21000	21680	25480	430	Bone	OxA-6193	AMS	Vasil'ev et al 2002	Medvedev et al	1996
236	777	Malta	Siberia	The Angara River basin and the Lena River headwaters	52.83	103.53	103.53	0.922057	1.80694	10911.3	36.3967	0.495968	Stratum 8	21300	110	21190	21410	25340	220	Bone	GIN-7702	Conv	Vasil'ev et al 2002	Medvedev et al	1996
236	778	Malta	Siberia	The Angara River basin and the Lena River headwaters	52.83	103.53	103.53	0.922057	1.80694	10911.3	36.3967	0.495968	Stratum 8	21300	300	21000	21600	25410	380	Bone	GIN-7704	Conv	Vasil'ev et al 2002	Medvedev et al	1996
236	779	Malta	Siberia	The Angara River basin and the Lena River headwaters	52.83	103.53	103.53	0.922057	1.80694	10911.3	36.3967	0.491499	Stratum 8	21100	150	20950	21250	25130	220	Bone	GIN-7703	Conv	Vasil'ev et al 2002	Medvedev et al	1996
236	780	Malta	Siberia	The Angara River basin and the Lena River headwaters	52.83	103.53	103.53	0.922057	1.80694	10911.3	36.3967	0.489295	Stratum 8	21000	140	20860	21140	24950	120	Bone	GIN-7706	Conv	Vasil'ev et al 2002	Medvedev et al	1996
236	781	Malta	Siberia	The Angara River basin and the Lena River headwaters	52.83	103.53	103.53	0.922057	1.80694	10911.3	36.3967	0.487111	main cultural layer	20900	200	20700	21100	24880	170	Bone	GIN-4367	Conv	Vasil'ev et al 2002	Medvedev et al	1996
236	782	Malta	Siberia	The Angara River basin and the Lena River headwaters	52.83	103.53	103.53	0.922057	1.80694	10911.3	36.3967	0.484946	main cultural layer	20800	200	20600	21000	24780	170	Bone	GIN-4367	Conv	Vasil'ev et al 2002	Medvedev et al	1996
236	783	Malta	Siberia	The Angara River basin and the Lena River headwaters	52.83	103.53	103.53	0.922057	1.80694	10911.3	36.3967	0.484946	Stratum 8	20800	140	20660	20940	24790	120	Bone	GIN-7710	Conv	Vasil'ev et al 2002	Medvedev et al	1996
236	784	Malta	Siberia	The Angara River basin and the Lena River headwaters	52.83	103.53	103.53	0.922057	1.80694	10911.3	36.3967	0.4828	washed sediments	20700	150	20550	20850	24700	130	Bone	GIN-7709	Conv	Vasil'ev et al 2002	Medvedev et al	1996
236	785	Malta	Siberia	The Angara River basin and the Lena River headwaters	52.83	103.53	103.53	0.922057	1.80694	10911.3	36.3967	0.47523	Stratum 8	20340	320	20020	20660	24250	360	Bone	OxA-6192	AMS	Vasil'ev et al 2002	Medvedev et al	1996
236	786	Malta	Siberia	The Angara River basin and the Lena River headwaters	52.83	103.53	103.53	0.922057	1.80694	10911.3	36.3967	0.466294	Stratum 8	19900	800	19100	20700	23800	870	Bone	GIN-7705	Conv	Vasil'ev et al 2002	Medvedev et al	1996
236	787	Malta	Siberia	The Angara River basin and the Lena River headwaters	52.83	103.53	103.53	0.922057	1.80694	10911.3	36.3967	0.382182		14750	120	14630	14870	17890	80	Bone	GIN-87	Conv	Vasil'ev et al 2002	Tseitlin	1979		2000
236	788	Malta	Siberia	The Angara River basin and the Lena River headwaters	52.83	103.53	103.53	0.922057	1.80694	10911.3	36.3967	0.381781	Stratum 9	14720	190	14530	14910	18040	300	Tusk	GIN-8476	Conv	Vasil'ev et al 2002	Medvedev et al	1996		2001
